# Supplementary material for: 1-Hy­droxy-11H-benzo[b]fluoren-11-one
Source: Acta Crystallogr Sect E Struct Rep Online. 2011 Dec 3;68(Pt 1):o16. doi: 10.1107/S160053681104760X (PMC3254357; doi:10.1107/S160053681104760X)
Supplement: Supplementary file 1 [file e-68-00o16-sup1.cif]

##############################################################################
#                                                                            #
# This CIF contains the data in a paper accepted for publication in          #
# Acta Crystallographica Section E. It conforms to the requirements of       #
# Notes for Authors for Acta Crystallographica Section E, and has been       #
# peer reviewed under the auspices of the IUCr Commission on Journals.       #
#                                                                            #
# Full details of the Crystallographic Information File format               #
# are given in the paper "The Crystallographic Information File (CIF):       #
# a New Standard Archive File for Crystallography" by S. R. Hall, F. H.      #
# Allen and I. D. Brown [Acta Cryst. (1991), A47, 655-685].                  #
#                                                                            #
# The current version of the core CIF dictionary is obtainable from          #
# ftp://ftp.iucr.org/pub/cif_core.dic.                                       #
#                                                                            #
# Software is freely available for graphical display of the structure(s)     #
# in this CIF. For information consult the CIF software page                 #
# http://www.iucr.org/resources/cif/software.                                #
#                                                                            #
# This file may be used for bona fide research purposes within the           #
# scientific community so long as proper attribution is given to the journal # 
# article from which it was obtained.                                        #
#                                                                            #
##############################################################################
data_I
_audit_creation_method     SHELXL-97
_chemical_name_systematic
;
1-Hydroxy-11<i>H</i>-benzo[<i>b</i>]fluoren-11-one
;
_chemical_name_common     ?
_chemical_formula_moiety     'C17 H10 O2'
_chemical_formula_sum     'C17 H10 O2'
_chemical_formula_iupac     'C17 H10 O2'
_chemical_formula_weight     246.25
_chemical_melting_point     ?
_symmetry_cell_setting     monoclinic
_symmetry_space_group_name_H-M     'P 21/c'
_symmetry_space_group_name_Hall     '-p 2ybc'
loop_
    _symmetry_equiv_pos_as_xyz
    'x, y, z'
    '-x, y+1/2, -z+1/2'
    '-x, -y, -z'
    'x, -y-1/2, z-1/2'
_cell_length_a     12.474(2)
_cell_length_b     6.4401(12)
_cell_length_c     15.601(3)
_cell_angle_alpha     90.00
_cell_angle_beta     109.188(3)
_cell_angle_gamma     90.00
_cell_volume     1183.6(4)
_cell_formula_units_Z     4
_cell_measurement_reflns_used     1918
_cell_measurement_theta_min     2.735
_cell_measurement_theta_max     24.645
_cell_measurement_temperature     297(2)
_exptl_crystal_description     parallelepiped
_exptl_crystal_colour     yellow
_exptl_crystal_size_max     0.42
_exptl_crystal_size_mid     0.22
_exptl_crystal_size_min     0.12
_exptl_crystal_density_diffrn     1.382
_exptl_crystal_density_meas     ?
_exptl_crystal_density_method     'not measured'
_exptl_crystal_F_000     512
_exptl_absorpt_coefficient_mu     0.090
_exptl_absorpt_correction_type     none
_exptl_absorpt_process_details     ?
_exptl_absorpt_correction_T_min     ?
_exptl_absorpt_correction_T_max     ?
_exptl_special_details     ?
_diffrn_ambient_temperature     297(2)
_diffrn_radiation_type     MoK\a
_diffrn_radiation_wavelength     0.71073
_diffrn_radiation_monochromator     graphite
_diffrn_measurement_device_type     'Bruker SMART 1000 CCD area-detector'
_diffrn_measurement_method     '\f and \w scans'
_diffrn_detector_area_resol_mean     ?
_diffrn_reflns_number     6331
_diffrn_reflns_av_R_equivalents     0.0870
_diffrn_reflns_av_sigmaI/netI     0.0574
_diffrn_reflns_theta_min     1.73
_diffrn_reflns_theta_max     26.00
_diffrn_reflns_theta_full     26.00
_diffrn_measured_fraction_theta_max     0.994
_diffrn_measured_fraction_theta_full     0.994
_diffrn_reflns_limit_h_min     -14
_diffrn_reflns_limit_h_max     15
_diffrn_reflns_limit_k_min     -7
_diffrn_reflns_limit_k_max     7
_diffrn_reflns_limit_l_min     -19
_diffrn_reflns_limit_l_max     16
_refine_special_details
;
Refinement of <i>F</i>^2^ against ALL reflections. The weighted <i>R</i>-factor
<i>wR</i> and goodness of fit <i>S</i> are based on <i>F</i>^2^, conventional
<i>R</i>-factors <i>R</i> are based on <i>F</i>, with <i>F</i> set to zero for
negative <i>F</i>^2^. The threshold expression of <i>F</i>^2^ >
\s(<i>F</i>^2^) is used only for calculating <i>R</i>-factors(gt) <i>etc</i>.
and is not relevant to the choice of reflections for refinement.
<i>R</i>-factors based on <i>F</i>^2^ are statistically about twice as large
as those based on <i>F</i>, and <i>R</i>- factors based on ALL data will be
even larger.
;
_reflns_number_total     2310
_reflns_number_gt     1322
_reflns_threshold_expression     I>2sigma(I)
_refine_ls_structure_factor_coef     Fsqd
_refine_ls_matrix_type     full
_refine_ls_R_factor_all     0.0955
_refine_ls_R_factor_gt     0.0469
_refine_ls_wR_factor_gt     0.1216
_refine_ls_wR_factor_ref     0.1526
_refine_ls_goodness_of_fit_ref     1.025
_refine_ls_restrained_S_all     1.025
_refine_ls_number_reflns     2310
_refine_ls_number_parameters     176
_refine_ls_number_restraints     0
_refine_ls_hydrogen_treatment     mixed
_refine_ls_weighting_scheme     calc
_refine_ls_weighting_details
         'calc w=1/[\s^2^(Fo^2^)+(0.0642P)^2^+0.2285P] where P=(Fo^2^+2Fc^2^)/3'
_atom_sites_solution_hydrogens     geom
_atom_sites_solution_primary     direct
_atom_sites_solution_secondary     difmap
_refine_ls_shift/su_max     0.000
_refine_ls_shift/su_mean     0.000
_refine_diff_density_max     0.188
_refine_diff_density_min     -0.164
_refine_ls_extinction_method     none
_refine_ls_extinction_coef     ?
loop_
    _atom_type_symbol
    _atom_type_description
    _atom_type_scat_dispersion_real
    _atom_type_scat_dispersion_imag
    _atom_type_scat_source
    C C 0.0033 0.0016 'International Tables Vol C Tables 4.2.6.8 and 6.1.1.4'
    H H 0.0000 0.0000 'International Tables Vol C Tables 4.2.6.8 and 6.1.1.4'
    O O 0.0106 0.0060 'International Tables Vol C Tables 4.2.6.8 and 6.1.1.4'
_computing_data_collection     'SMART (Bruker, 2007)'
_computing_cell_refinement     'SAINT (Bruker, 2007)'
_computing_data_reduction     'SAINT (Bruker, 2007)'
_computing_structure_solution     'SHELXS97 (Sheldrick, 2008)'
_computing_structure_refinement     'SHELXL97 (Sheldrick, 2008)'
_computing_molecular_graphics     'ORTEP-3 for Windows (Farrugia, 1997)'
_computing_publication_material     'WinGX (Farrugia, 1999)'
loop_
    _atom_site_type_symbol
    _atom_site_label
    _atom_site_fract_x
    _atom_site_fract_y
    _atom_site_fract_z
    _atom_site_U_iso_or_equiv
    _atom_site_adp_type
    _atom_site_calc_flag
    _atom_site_refinement_flags
    _atom_site_occupancy
    _atom_site_symmetry_multiplicity
    _atom_site_disorder_assembly
    _atom_site_disorder_group
    O O1 0.66186(16) -0.4250(3) 0.11797(12) 0.0730(6) Uani d . 1 1 . .
    O O2 0.88146(17) -0.3141(4) 0.24218(14) 0.0836(6) Uani d . 1 1 . .
    H H2A 0.816(3) -0.412(6) 0.194(3) 0.147(15) Uiso d . 1 1 . .
    C C1 0.6346(2) -0.2548(4) 0.14017(15) 0.0515(6) Uani d . 1 1 . .
    C C2 0.52192(19) -0.1511(3) 0.10894(14) 0.0466(6) Uani d . 1 1 . .
    C C3 0.4220(2) -0.2150(4) 0.04737(15) 0.0527(6) Uani d . 1 1 . .
    H H3A 0.4171 -0.3429 0.0187 0.063 Uiso calc R 1 1 . .
    C C4 0.3259(2) -0.0847(4) 0.02760(14) 0.0505(6) Uani d . 1 1 . .
    C C5 0.2190(2) -0.1414(5) -0.03430(16) 0.0656(7) Uani d . 1 1 . .
    H H5A 0.2111 -0.2688 -0.0638 0.079 Uiso calc R 1 1 . .
    C C6 0.1281(2) -0.0144(6) -0.05160(18) 0.0764(9) Uani d . 1 1 . .
    H H6A 0.0587 -0.0549 -0.0928 0.092 Uiso calc R 1 1 . .
    C C7 0.1378(2) 0.1778(6) -0.00777(19) 0.0774(9) Uani d . 1 1 . .
    H H7A 0.0747 0.2637 -0.0195 0.093 Uiso calc R 1 1 . .
    C C8 0.2396(2) 0.2395(4) 0.05214(17) 0.0655(7) Uani d . 1 1 . .
    H H8A 0.2452 0.3682 0.0803 0.079 Uiso calc R 1 1 . .
    C C9 0.33640(19) 0.1115(4) 0.07200(14) 0.0516(6) Uani d . 1 1 . .
    C C10 0.4427(2) 0.1731(4) 0.13508(15) 0.0538(6) Uani d . 1 1 . .
    H H10A 0.4497 0.3015 0.1637 0.065 Uiso calc R 1 1 . .
    C C11 0.53325(19) 0.0456(3) 0.15340(14) 0.0478(6) Uani d . 1 1 . .
    C C12 0.65335(19) 0.0694(4) 0.21356(13) 0.0485(6) Uani d . 1 1 . .
    C C13 0.7106(2) 0.2252(4) 0.26996(16) 0.0631(7) Uani d . 1 1 . .
    H H13A 0.6733 0.3451 0.2778 0.076 Uiso calc R 1 1 . .
    C C14 0.8266(2) 0.1985(5) 0.31532(18) 0.0714(8) Uani d . 1 1 . .
    H H14A 0.8664 0.3039 0.3533 0.086 Uiso calc R 1 1 . .
    C C15 0.8842(2) 0.0228(5) 0.30603(18) 0.0714(8) Uani d . 1 1 . .
    H H15A 0.9617 0.0115 0.3366 0.086 Uiso calc R 1 1 . .
    C C16 0.8262(2) -0.1378(4) 0.25083(16) 0.0602(7) Uani d . 1 1 . .
    C C17 0.71100(19) -0.1116(4) 0.20486(14) 0.0490(6) Uani d . 1 1 . .
loop_
    _atom_site_aniso_label
    _atom_site_aniso_U_11
    _atom_site_aniso_U_22
    _atom_site_aniso_U_33
    _atom_site_aniso_U_12
    _atom_site_aniso_U_13
    _atom_site_aniso_U_23
    O1 0.0818(13) 0.0622(12) 0.0679(12) 0.0176(10) 0.0151(10) -0.0086(9)
    O2 0.0615(12) 0.1010(16) 0.0844(14) 0.0228(12) 0.0186(10) 0.0023(12)
    C1 0.0613(15) 0.0508(14) 0.0419(12) 0.0043(12) 0.0163(11) 0.0011(10)
    C2 0.0527(14) 0.0471(13) 0.0392(11) 0.0003(11) 0.0140(10) -0.0014(10)
    C3 0.0620(15) 0.0513(14) 0.0431(12) 0.0013(12) 0.0151(11) -0.0029(10)
    C4 0.0537(14) 0.0595(15) 0.0379(11) 0.0019(11) 0.0146(10) 0.0028(10)
    C5 0.0568(16) 0.0860(19) 0.0495(14) -0.0037(15) 0.0114(12) 0.0012(13)
    C6 0.0502(16) 0.116(3) 0.0570(16) 0.0029(17) 0.0098(13) 0.0123(17)
    C7 0.0581(18) 0.108(3) 0.0659(18) 0.0236(17) 0.0205(14) 0.0195(18)
    C8 0.0675(18) 0.0757(18) 0.0571(15) 0.0177(14) 0.0256(14) 0.0093(13)
    C9 0.0511(14) 0.0645(16) 0.0410(12) 0.0086(12) 0.0174(11) 0.0086(11)
    C10 0.0636(16) 0.0537(14) 0.0463(13) 0.0024(13) 0.0211(11) -0.0014(11)
    C11 0.0539(14) 0.0511(14) 0.0402(12) 0.0016(11) 0.0177(10) 0.0006(10)
    C12 0.0541(14) 0.0552(14) 0.0371(11) -0.0062(11) 0.0161(10) 0.0012(10)
    C13 0.0717(19) 0.0627(16) 0.0529(14) -0.0096(14) 0.0176(13) -0.0059(12)
    C14 0.0688(19) 0.080(2) 0.0587(16) -0.0256(16) 0.0121(14) -0.0024(14)
    C15 0.0489(15) 0.101(2) 0.0588(16) -0.0135(16) 0.0096(12) 0.0049(16)
    C16 0.0574(16) 0.0745(18) 0.0506(14) 0.0049(14) 0.0202(12) 0.0085(13)
    C17 0.0492(14) 0.0589(15) 0.0384(11) -0.0019(11) 0.0137(10) 0.0009(10)
_geom_special_details
;
All e.s.d.'s (except the e.s.d. in the dihedral angle between two l.s. planes)
are estimated using the full covariance matrix. The cell e.s.d.'s are taken
into account individually in the estimation of e.s.d.'s in distances, angles
and torsion angles; correlations between e.s.d.'s in cell parameters are only
used when they are defined by crystal symmetry. An approximate (isotropic)
treatment of cell e.s.d.'s is used for estimating e.s.d.'s involving l.s.
planes.
;
loop_
    _geom_bond_atom_site_label_1
    _geom_bond_atom_site_label_2
    _geom_bond_site_symmetry_2
    _geom_bond_distance
    _geom_bond_publ_flag
    O1 C1 . 1.231(3) ?
    O2 C16 . 1.358(3) ?
    O2 H2A . 1.11(4) ?
    C1 C17 . 1.465(3) ?
    C1 C2 . 1.486(3) ?
    C2 C3 . 1.364(3) ?
    C2 C11 . 1.429(3) ?
    C3 C4 . 1.412(3) ?
    C3 H3A . 0.9300 ?
    C4 C5 . 1.413(3) ?
    C4 C9 . 1.426(3) ?
    C5 C6 . 1.352(4) ?
    C5 H5A . 0.9300 ?
    C6 C7 . 1.399(4) ?
    C6 H6A . 0.9300 ?
    C7 C8 . 1.365(4) ?
    C7 H7A . 0.9300 ?
    C8 C9 . 1.409(3) ?
    C8 H8A . 0.9300 ?
    C9 C10 . 1.423(3) ?
    C10 C11 . 1.349(3) ?
    C10 H10A . 0.9300 ?
    C11 C12 . 1.492(3) ?
    C12 C13 . 1.370(3) ?
    C12 C17 . 1.400(3) ?
    C13 C14 . 1.397(4) ?
    C13 H13A . 0.9300 ?
    C14 C15 . 1.374(4) ?
    C14 H14A . 0.9300 ?
    C15 C16 . 1.387(4) ?
    C15 H15A . 0.9300 ?
    C16 C17 . 1.390(3) ?
loop_
    _geom_angle_atom_site_label_1
    _geom_angle_atom_site_label_2
    _geom_angle_atom_site_label_3
    _geom_angle_site_symmetry_1
    _geom_angle_site_symmetry_3
    _geom_angle
    _geom_angle_publ_flag
    C16 O2 H2A . . 105(2) ?
    O1 C1 C17 . . 125.3(2) ?
    O1 C1 C2 . . 128.8(2) ?
    C17 C1 C2 . . 105.9(2) ?
    C3 C2 C11 . . 122.1(2) ?
    C3 C2 C1 . . 130.0(2) ?
    C11 C2 C1 . . 107.90(19) ?
    C2 C3 C4 . . 119.3(2) ?
    C2 C3 H3A . . 120.4 ?
    C4 C3 H3A . . 120.4 ?
    C3 C4 C5 . . 122.5(2) ?
    C3 C4 C9 . . 119.0(2) ?
    C5 C4 C9 . . 118.5(2) ?
    C6 C5 C4 . . 121.4(3) ?
    C6 C5 H5A . . 119.3 ?
    C4 C5 H5A . . 119.3 ?
    C5 C6 C7 . . 120.3(3) ?
    C5 C6 H6A . . 119.8 ?
    C7 C6 H6A . . 119.8 ?
    C8 C7 C6 . . 120.3(3) ?
    C8 C7 H7A . . 119.9 ?
    C6 C7 H7A . . 119.9 ?
    C7 C8 C9 . . 121.1(3) ?
    C7 C8 H8A . . 119.4 ?
    C9 C8 H8A . . 119.4 ?
    C10 C9 C8 . . 121.7(2) ?
    C10 C9 C4 . . 119.9(2) ?
    C8 C9 C4 . . 118.4(2) ?
    C11 C10 C9 . . 120.1(2) ?
    C11 C10 H10A . . 119.9 ?
    C9 C10 H10A . . 119.9 ?
    C10 C11 C2 . . 119.6(2) ?
    C10 C11 C12 . . 132.0(2) ?
    C2 C11 C12 . . 108.37(19) ?
    C13 C12 C17 . . 119.8(2) ?
    C13 C12 C11 . . 133.1(2) ?
    C17 C12 C11 . . 107.16(19) ?
    C12 C13 C14 . . 118.0(3) ?
    C12 C13 H13A . . 121.0 ?
    C14 C13 H13A . . 121.0 ?
    C15 C14 C13 . . 122.6(3) ?
    C15 C14 H14A . . 118.7 ?
    C13 C14 H14A . . 118.7 ?
    C14 C15 C16 . . 119.7(2) ?
    C14 C15 H15A . . 120.2 ?
    C16 C15 H15A . . 120.2 ?
    O2 C16 C17 . . 121.5(2) ?
    O2 C16 C15 . . 120.5(2) ?
    C17 C16 C15 . . 118.0(3) ?
    C16 C17 C12 . . 121.9(2) ?
    C16 C17 C1 . . 127.4(2) ?
    C12 C17 C1 . . 110.7(2) ?
loop_
    _geom_torsion_atom_site_label_1
    _geom_torsion_atom_site_label_2
    _geom_torsion_atom_site_label_3
    _geom_torsion_atom_site_label_4
    _geom_torsion_site_symmetry_1
    _geom_torsion_site_symmetry_2
    _geom_torsion_site_symmetry_3
    _geom_torsion_site_symmetry_4
    _geom_torsion
    _geom_torsion_publ_flag
    O1 C1 C2 C3 . . . . -1.4(4) ?
    C17 C1 C2 C3 . . . . 178.4(2) ?
    O1 C1 C2 C11 . . . . -179.3(2) ?
    C17 C1 C2 C11 . . . . 0.5(2) ?
    C11 C2 C3 C4 . . . . -1.0(3) ?
    C1 C2 C3 C4 . . . . -178.6(2) ?
    C2 C3 C4 C5 . . . . -179.0(2) ?
    C2 C3 C4 C9 . . . . 0.7(3) ?
    C3 C4 C5 C6 . . . . 179.5(2) ?
    C9 C4 C5 C6 . . . . -0.1(3) ?
    C4 C5 C6 C7 . . . . -0.3(4) ?
    C5 C6 C7 C8 . . . . 0.7(4) ?
    C6 C7 C8 C9 . . . . -0.7(4) ?
    C7 C8 C9 C10 . . . . -179.3(2) ?
    C7 C8 C9 C4 . . . . 0.3(4) ?
    C3 C4 C9 C10 . . . . 0.0(3) ?
    C5 C4 C9 C10 . . . . 179.7(2) ?
    C3 C4 C9 C8 . . . . -179.6(2) ?
    C5 C4 C9 C8 . . . . 0.1(3) ?
    C8 C9 C10 C11 . . . . 179.1(2) ?
    C4 C9 C10 C11 . . . . -0.4(3) ?
    C9 C10 C11 C2 . . . . 0.2(3) ?
    C9 C10 C11 C12 . . . . 178.5(2) ?
    C3 C2 C11 C10 . . . . 0.6(3) ?
    C1 C2 C11 C10 . . . . 178.7(2) ?
    C3 C2 C11 C12 . . . . -178.2(2) ?
    C1 C2 C11 C12 . . . . -0.1(2) ?
    C10 C11 C12 C13 . . . . 0.7(4) ?
    C2 C11 C12 C13 . . . . 179.2(2) ?
    C10 C11 C12 C17 . . . . -179.0(2) ?
    C2 C11 C12 C17 . . . . -0.5(2) ?
    C17 C12 C13 C14 . . . . 1.7(3) ?
    C11 C12 C13 C14 . . . . -178.0(2) ?
    C12 C13 C14 C15 . . . . -0.6(4) ?
    C13 C14 C15 C16 . . . . -1.0(4) ?
    C14 C15 C16 O2 . . . . -178.8(2) ?
    C14 C15 C16 C17 . . . . 1.5(4) ?
    O2 C16 C17 C12 . . . . 179.8(2) ?
    C15 C16 C17 C12 . . . . -0.5(3) ?
    O2 C16 C17 C1 . . . . -2.8(4) ?
    C15 C16 C17 C1 . . . . 176.9(2) ?
    C13 C12 C17 C16 . . . . -1.2(3) ?
    C11 C12 C17 C16 . . . . 178.5(2) ?
    C13 C12 C17 C1 . . . . -178.9(2) ?
    C11 C12 C17 C1 . . . . 0.8(2) ?
    O1 C1 C17 C16 . . . . 1.4(4) ?
    C2 C1 C17 C16 . . . . -178.4(2) ?
    O1 C1 C17 C12 . . . . 179.0(2) ?
    C2 C1 C17 C12 . . . . -0.8(2) ?
loop_
    _geom_hbond_atom_site_label_D
    _geom_hbond_atom_site_label_H
    _geom_hbond_atom_site_label_A
    _geom_hbond_site_symmetry_A
    _geom_hbond_distance_DH
    _geom_hbond_distance_HA
    _geom_hbond_distance_DA
    _geom_hbond_angle_DHA
    O2 H2A O1 1_555 1.11(4) 1.90(4) 2.877(3) 145(3)
    C3 H3A O1 3_645 0.93 2.52 3.369(3) 151
data_global
_journal_date_recd_electronic     2011-10-25
_journal_date_accepted     2011-11-10
_journal_name_full     'Acta Crystallographica, Section E'
_journal_year     2012
_journal_volume     68
_journal_issue      1
_journal_page_first     o16
_journal_page_last     o16
_journal_paper_category     QO
_journal_paper_doi     10.1107/S160053681104760X
_journal_coeditor_code     XU5365
_publ_contact_author_name     'Professor Kew-Yu Chen'
_publ_contact_author_address
;
Department of Chemical Engineering, Feng Chia University,
40724 Taichung, Taiwan
;
_publ_contact_author_email     kyuchen@fcu.edu.tw
_publ_contact_author_fax     '886-4-24510890'
_publ_contact_author_phone     '886-4-24517250x3683'
_publ_section_title
;
1-Hydroxy-11<i>H</i>-benzo[<i>b</i>]fluoren-11-one
;
loop_
    _publ_author_name
    _publ_author_address
    'Kew-Yu Chen'
;
Department of Chemical Engineering, Feng Chia University,
40724 Taichung, Taiwan
;
    'Ming-Jen Chang'
;
Department of Chemical Engineering, Feng Chia University,
40724 Taichung, Taiwan
;
    'Tzu-Chien Fang'
;
Department of Chemical Engineering, Feng Chia University,
40724 Taichung, Taiwan
;
