# Supplementary material for: 1-Hy­droxy-11H-benzo[b]fluoren-11-one
Source: Acta Crystallogr Sect E Struct Rep Online. 2011 Dec 3;68(Pt 1):o16. doi: 10.1107/S160053681104760X (PMC3254357; doi:10.1107/S160053681104760X)
Supplement: Supplementary file 2 [file e-68-00o16-Isup2.hkl]

# 
# h,k,l, Fc-squared, Fo-squared, sigma(Fo-squared) and status flag 
# 
data_I
_shelx_title ' oh7him in P2(1)/c' 
_shelx_refln_list_code          4 
_shelx_F_calc_maximum      183.21 
_exptl_crystal_F_000       512.00 
_reflns_d_resolution_high  0.8108 
 
loop_ 
 _symmetry_equiv_pos_as_xyz 
 'x, y, z' 
 '-x, y+1/2, -z+1/2' 
 '-x, -y, -z' 
 'x, -y-1/2, z-1/2' 
 
_cell_length_a    12.4736 
_cell_length_b     6.4401 
_cell_length_c    15.6008 
_cell_angle_alpha  90.000 
_cell_angle_beta  109.188 
_cell_angle_gamma  90.000 
 
_shelx_F_squared_multiplier     1.000 
 
loop_ 
 _refln_index_h 
 _refln_index_k 
 _refln_index_l 
 _refln_F_squared_calc 
 _refln_F_squared_meas 
 _refln_F_squared_sigma 
 _refln_observed_status 
   1   0   0     3664.66     1995.75     18.21 o 
   2   0   0     5770.88     5885.11     39.19 o 
   3   0   0      836.81      830.21      7.92 o 
   4   0   0     4071.05     4280.64     27.98 o 
   5   0   0     2090.50     2324.48     18.08 o 
   6   0   0     1310.38     1608.69     14.91 o 
   7   0   0       71.28       71.92      3.96 o 
   8   0   0       17.45       12.80      3.30 o 
   9   0   0      689.69      735.98     31.87 o 
  10   0   0       95.66      122.80     10.99 o 
  11   0   0        9.58       13.46      3.37 o 
  12   0   0       16.23       14.45      3.17 o 
   1   1   0     1489.91     1521.46     11.61 o 
   2   1   0      142.84      159.29      3.56 o 
   3   1   0      831.26      740.67     55.91 o 
   4   1   0       46.61       65.00      1.76 o 
   5   1   0      188.87      178.37     12.83 o 
   6   1   0      262.50      252.61      7.60 o 
   7   1   0       35.02       29.80      1.67 o 
   8   1   0      117.24      116.32      4.21 o 
   9   1   0      349.45      350.25      5.09 o 
  10   1   0        2.97        1.87      1.91 o 
  11   1   0        0.10       -1.06      2.69 o 
  12   1   0        0.51        2.84      5.08 o 
  13   1   0        0.51        1.16      3.13 o 
  14   1   0        0.00        3.35      3.42 o 
   0   2   0     1759.54     1843.53    403.76 o 
   1   2   0       49.88       38.34      5.58 o 
   2   2   0      290.09      289.95     33.29 o 
   3   2   0      651.82      703.05     61.88 o 
   4   2   0      126.17      145.86     11.49 o 
   5   2   0      573.11      585.48     54.73 o 
   6   2   0      414.58      403.57     12.10 o 
   7   2   0       86.34       73.45     11.28 o 
   8   2   0        1.66        5.03      3.83 o 
   9   2   0       85.72       75.87      4.02 o 
  10   2   0        2.35        3.31      4.22 o 
  11   2   0        6.55        0.64      3.02 o 
  12   2   0        1.35       -0.80      3.02 o 
  13   2   0        3.64        2.34      3.41 o 
  14   2   0        7.17        9.36      3.87 o 
   1   3   0       18.89       17.08      3.71 o 
   2   3   0      103.39       95.53     13.40 o 
   3   3   0      205.96      205.35     19.75 o 
   4   3   0       11.57       15.96      1.83 o 
   5   3   0        3.59        1.90      1.62 o 
   6   3   0       43.88       48.69      3.39 o 
   7   3   0      129.69      146.75      4.57 o 
   8   3   0      229.65      217.92      5.59 o 
   9   3   0      190.53      192.12     11.15 o 
  10   3   0       11.28       10.08      2.64 o 
  11   3   0        0.19       -3.02      3.02 o 
  12   3   0        3.07        2.51      3.41 o 
  13   3   0        0.69        1.68      3.78 o 
   0   4   0       23.19       38.37      2.54 o 
   1   4   0       50.18       48.41      1.56 o 
   2   4   0       53.19       57.09      5.11 o 
   3   4   0        5.56        8.25      3.16 o 
   4   4   0       30.37       29.37      3.56 o 
   5   4   0       21.01       23.04      3.12 o 
   6   4   0      217.13      230.51      9.53 o 
   7   4   0        3.06        6.31      2.44 o 
   8   4   0       68.42       54.46      4.20 o 
   9   4   0        0.56       -2.15      3.37 o 
  10   4   0        0.31       -2.55      2.78 o 
  11   4   0        4.28        4.40      3.22 o 
  12   4   0        4.89        8.71      3.82 o 
   1   5   0       51.01       49.64      2.48 o 
   2   5   0        0.18       -0.92      2.22 o 
   3   5   0       98.53      106.52      5.11 o 
   4   5   0       31.44       37.74      3.19 o 
   5   5   0        6.20        8.54      2.61 o 
   6   5   0      277.99      285.80      8.53 o 
   7   5   0       94.80       82.89      3.81 o 
   8   5   0        0.01       -2.12      2.12 o 
   9   5   0        0.23        1.63      2.64 o 
  10   5   0        0.50       -2.81      2.81 o 
  11   5   0        8.32       10.88      4.23 o 
   0   6   0       33.44       39.33      6.33 o 
   1   6   0       44.96       46.59      4.85 o 
   2   6   0      114.24      112.00     10.69 o 
   3   6   0      377.66      384.62     18.24 o 
   4   6   0        6.46        4.26      2.38 o 
   5   6   0        1.63       -2.69      2.69 o 
   6   6   0       16.33       20.41      2.82 o 
   7   6   0       28.36       34.88      4.80 o 
   8   6   0        3.73        1.32      2.48 o 
   9   6   0        1.77        2.61      3.07 o 
   1   7   0       17.47       18.90      3.92 o 
   2   7   0        3.61        0.14      5.94 o 
   3   7   0        2.77        4.98      3.63 o 
   4   7   0        5.15        7.60      4.04 o 
   5   7   0        2.90       -1.39      3.97 o 
   6   7   0        0.62        1.45      3.17 o 
 -14   1   1        1.92       -4.22      4.22 o 
 -13   1   1        0.47        1.33      3.08 o 
 -12   1   1       10.05        9.92      2.55 o 
 -11   1   1      160.75      142.46     18.21 o 
 -10   1   1       41.82       42.23      2.47 o 
  -9   1   1       22.47       27.09      4.05 o 
  -8   1   1        4.29        5.23      1.64 o 
  -7   1   1        4.63        7.09      1.51 o 
  -6   1   1      492.14      576.39     31.31 o 
  -5   1   1      493.16      518.40     13.76 o 
  -4   1   1      124.81      120.80     10.64 o 
  -3   1   1      490.08      483.69     16.82 o 
  -2   1   1      610.50      473.14     97.41 o 
  -1   1   1     3330.36     3968.86    392.67 o 
   0   1   1     6301.12     6652.98     35.96 o 
   1   1   1      230.65      244.69     36.49 o 
   2   1   1      596.78      565.37     33.39 o 
   3   1   1      177.49      167.18     16.43 o 
   4   1   1       81.09       70.23      5.11 o 
   5   1   1       42.06       52.36      1.87 o 
   6   1   1       26.70       23.29      1.49 o 
   7   1   1       39.16       44.71      2.11 o 
   8   1   1        1.66        1.32      1.35 o 
   9   1   1      163.52      155.08      7.60 o 
  10   1   1      106.68       94.60      3.46 o 
  11   1   1        0.49       -0.79      2.70 o 
  12   1   1        1.92        1.40      3.16 o 
  13   1   1        0.41       -2.49      3.16 o 
  14   1   1        0.18       -0.42      3.64 o 
 -14   2   1        0.47        0.55      3.62 o 
 -13   2   1        4.12        4.11      3.21 o 
 -12   2   1        1.64       -2.77      5.15 o 
 -11   2   1        7.08       16.99      4.03 o 
 -10   2   1        7.69       10.43      4.16 o 
  -9   2   1      124.02      130.43      6.47 o 
  -8   2   1        1.65        0.00      2.44 o 
  -7   2   1       27.67       34.84      3.17 o 
  -6   2   1      323.32      283.70     21.42 o 
  -5   2   1       35.15       30.75      2.52 o 
  -4   2   1      355.83      340.81     27.05 o 
  -3   2   1       25.14       28.64      3.79 o 
  -2   2   1       92.60       59.19     11.87 o 
  -1   2   1      104.75       81.94      7.49 o 
   0   2   1     1346.21     1258.91     97.29 o 
   1   2   1      258.59      200.89     13.55 o 
   2   2   1      242.94      251.26     19.75 o 
   3   2   1      385.44      372.78     29.62 o 
   4   2   1     1288.43     1251.84    130.86 o 
   5   2   1        8.11        9.21      1.62 o 
   6   2   1       85.38       76.34      7.43 o 
   7   2   1       19.35       19.19      1.92 o 
   8   2   1      117.57      124.87      7.58 o 
   9   2   1      399.53      388.74     11.64 o 
  10   2   1      153.82      160.39     10.82 o 
  11   2   1        0.35       -1.91      2.99 o 
  12   2   1        0.03       -1.18      7.46 o 
  13   2   1        8.83       10.57      4.62 o 
 -13   3   1        6.80        9.86      3.82 o 
 -12   3   1        3.91        1.61      3.01 o 
 -11   3   1        1.64       -0.92      3.17 o 
 -10   3   1      124.53      113.29     19.27 o 
  -9   3   1      119.19      111.84      4.57 o 
  -8   3   1      121.92      115.13      4.56 o 
  -7   3   1      180.12      178.11     22.63 o 
  -6   3   1      174.56      160.48     13.68 o 
  -5   3   1        3.74        4.53      1.67 o 
  -4   3   1       62.27       54.47      6.46 o 
  -3   3   1      643.14      684.38     54.65 o 
  -2   3   1       29.07       38.58      2.14 o 
  -1   3   1      195.54      224.88     13.83 o 
   0   3   1      787.84      898.56     68.43 o 
   1   3   1      188.40      203.23     12.81 o 
   2   3   1        4.90        3.72      1.42 o 
   3   3   1     1094.48     1089.85     78.37 o 
   4   3   1        1.42        0.42      1.71 o 
   5   3   1        9.74       16.43      1.97 o 
   6   3   1       83.84       74.43      7.93 o 
   7   3   1       63.15       69.38      3.20 o 
   8   3   1       70.34       74.01      3.52 o 
   9   3   1        1.80       -0.04      2.39 o 
  10   3   1      142.35      144.64      5.55 o 
  11   3   1       15.87       17.85      3.82 o 
  12   3   1        2.37        3.83      3.69 o 
  13   3   1        2.33        0.57      3.82 o 
 -12   4   1        0.14       -3.17      3.17 o 
 -11   4   1        2.09        1.48      3.96 o 
 -10   4   1       19.97       16.69      3.77 o 
  -9   4   1       89.66       71.42      7.98 o 
  -8   4   1       27.41       21.78      3.73 o 
  -7   4   1        0.16       -2.28      2.28 o 
  -6   4   1       11.58       10.04      2.55 o 
  -5   4   1       51.73       52.02      3.46 o 
  -4   4   1        0.00        1.32      1.94 o 
  -3   4   1      144.50      144.74     12.47 o 
  -2   4   1        1.61        3.36      1.82 o 
  -1   4   1        0.01       -0.99      0.99 o 
   0   4   1       26.46       29.24      1.37 o 
   1   4   1      771.78      846.04     39.75 o 
   2   4   1      105.53      110.15      9.92 o 
   3   4   1       12.96       15.80      1.82 o 
   4   4   1        7.53        7.98      2.05 o 
   5   4   1       29.17       36.00      2.41 o 
   6   4   1      212.09      212.80     13.73 o 
   7   4   1      361.04      369.26     22.71 o 
   8   4   1       47.96       43.57      3.35 o 
   9   4   1        4.14       -1.86      2.44 o 
  10   4   1       10.08        7.28      3.59 o 
  11   4   1        0.07        4.13      3.78 o 
  12   4   1       10.01       11.32      4.29 o 
 -11   5   1        0.39        2.54      3.74 o 
 -10   5   1        1.75        3.54      3.58 o 
  -9   5   1        0.51        3.00      3.64 o 
  -8   5   1        3.77        2.94      2.78 o 
  -7   5   1        1.70        4.66      3.16 o 
  -6   5   1       39.95       42.73      3.35 o 
  -5   5   1       44.71       47.55      3.40 o 
  -4   5   1       10.50       12.36      3.26 o 
  -3   5   1       17.22       20.71      3.98 o 
  -2   5   1       27.43       32.04      3.70 o 
  -1   5   1        3.35        3.65      1.91 o 
   0   5   1        2.62        5.32      1.59 o 
   1   5   1        2.08        1.22      2.76 o 
   2   5   1       49.64       56.39      3.70 o 
   3   5   1      116.73      107.31      4.97 o 
   4   5   1        1.86       -0.29      2.08 o 
   5   5   1        0.23       -1.96      1.96 o 
   6   5   1       16.78       21.65      2.74 o 
   7   5   1       58.77       55.11      3.14 o 
   8   5   1        0.41       -2.22      2.22 o 
   9   5   1        0.01        0.16      2.82 o 
  10   5   1        1.94       -2.84      3.54 o 
  -9   6   1        0.08       -1.45      2.89 o 
  -8   6   1        2.18        5.05      2.70 o 
  -7   6   1        8.41        5.50      3.16 o 
  -6   6   1        0.36       -2.55      2.71 o 
  -5   6   1       18.28       20.81      3.11 o 
  -4   6   1        1.40        3.11      2.18 o 
  -3   6   1       10.68       15.23      2.47 o 
  -2   6   1       94.20       85.93      4.98 o 
  -1   6   1        0.05       -1.21      6.00 o 
   0   6   1      200.96      187.29      9.24 o 
   1   6   1       11.26        8.85      6.27 o 
   2   6   1       25.81       28.02      7.06 o 
   3   6   1       82.48       67.05      3.60 o 
   4   6   1        0.01       -2.16      2.16 o 
   5   6   1       20.40       19.36      2.69 o 
   6   6   1       31.38       30.45      3.02 o 
   7   6   1        0.00       -2.47      2.47 o 
   8   6   1        1.17        2.09      2.64 o 
   9   6   1        5.95        4.82      3.45 o 
  -7   7   1        2.11        7.35      2.60 o 
  -6   7   1        3.50        5.94      2.39 o 
  -5   7   1        1.44        2.95      4.02 o 
  -4   7   1        4.17       -0.73      5.21 o 
  -3   7   1        6.81        2.31      3.85 o 
  -2   7   1        3.02        3.46      3.73 o 
  -1   7   1        0.00        0.13      3.54 o 
   0   7   1        0.75       -1.42      3.53 o 
   1   7   1        0.37       -3.53      3.53 o 
   2   7   1        1.40       -2.54      3.45 o 
   3   7   1        0.00       -3.27      3.77 o 
   4   7   1        0.00       -2.86      4.62 o 
   5   7   1        1.37        0.54      5.94 o 
   6   7   1        2.82        2.60      3.27 o 
 -13   0   2       47.69       43.15      5.41 o 
 -12   0   2      133.65      129.02      3.83 o 
 -11   0   2      931.37      956.02     21.75 o 
 -10   0   2       11.76        8.31      4.22 o 
  -9   0   2        2.63       -0.53      3.30 o 
  -8   0   2      391.05      437.61      8.31 o 
  -7   0   2      543.28      554.79      8.58 o 
  -6   0   2      409.48      432.72      6.99 o 
  -5   0   2     2318.80     2247.98     26.79 o 
  -4   0   2       23.77       20.05      1.72 o 
  -3   0   2        0.12        1.15      2.31 o 
  -2   0   2     1249.29      953.86      8.18 o 
  -1   0   2     1071.58     1101.67      8.97 o 
   0   0   2      353.37      294.82      3.70 o 
   1   0   2      128.48      135.27      2.77 o 
   2   0   2      447.81      443.82     13.13 o 
   3   0   2      105.28      100.67     10.16 o 
   4   0   2     1179.68     1186.42     46.91 o 
   5   0   2       67.33       95.13      2.79 o 
   6   0   2       82.39       90.17      2.97 o 
   7   0   2       18.88       20.95      1.77 o 
   8   0   2      151.74      146.60     10.58 o 
   9   0   2      715.01      733.14      8.68 o 
  10   0   2      253.51      249.49      5.74 o 
  11   0   2       52.78       65.14      8.25 o 
  12   0   2        0.80       -2.74      2.74 o 
 -14   1   2        0.60        2.12      2.53 o 
 -13   1   2        1.21        0.73      2.48 o 
 -12   1   2       15.09       14.52      5.74 o 
 -11   1   2        7.51        6.24      3.08 o 
 -10   1   2        0.07       -2.65      2.65 o 
  -9   1   2        1.00        0.84      1.52 o 
  -8   1   2       15.56       13.94      1.54 o 
  -7   1   2       57.47       45.95      2.86 o 
  -6   1   2      420.13      379.98     10.60 o 
  -5   1   2      200.81      192.64      7.86 o 
  -4   1   2       42.88       43.17      4.54 o 
  -3   1   2      282.48      260.37      8.32 o 
  -2   1   2       29.27       20.51      1.66 o 
  -1   1   2       82.89       82.22     12.87 o 
   0   1   2     1227.83     1081.28      6.34 o 
   1   1   2       71.75       62.98      7.15 o 
   2   1   2       13.57       20.70      2.84 o 
   3   1   2     1043.67      950.54     43.49 o 
   4   1   2     1450.19     1488.76     63.99 o 
   5   1   2       16.23       23.50      2.89 o 
   6   1   2      236.69      249.85      9.93 o 
   7   1   2       21.10       25.88      1.55 o 
   8   1   2        2.15        2.12      1.39 o 
   9   1   2      344.21      340.61      7.01 o 
  10   1   2       87.64       81.60      4.15 o 
  11   1   2       25.37       23.77      3.69 o 
  12   1   2        3.29        3.04      3.16 o 
  13   1   2        2.58        4.53      3.54 o 
 -14   2   2        1.44        2.90      3.58 o 
 -13   2   2        1.83       -2.79      2.79 o 
 -12   2   2        8.50        7.95      3.19 o 
 -11   2   2       59.19       60.61      4.05 o 
 -10   2   2       12.91       14.16      3.30 o 
  -9   2   2       10.12        5.71      2.74 o 
  -8   2   2       11.02        8.22      2.53 o 
  -7   2   2       22.53       19.38      5.13 o 
  -6   2   2      606.02      482.57     55.00 o 
  -5   2   2      847.04      949.62     86.18 o 
  -4   2   2       38.30       37.29      4.31 o 
  -3   2   2       14.60       18.66      2.07 o 
  -2   2   2        3.13        3.79      0.84 o 
  -1   2   2      124.04      117.00      6.79 o 
   0   2   2        1.93        1.92      0.73 o 
   1   2   2     1485.56     1315.66     71.67 o 
   2   2   2      398.11      368.57     23.94 o 
   3   2   2       46.54       43.44      4.19 o 
   4   2   2      628.72      581.32     32.08 o 
   5   2   2       13.38        9.96      1.23 o 
   6   2   2        0.62       -0.18      1.00 o 
   7   2   2      176.84      167.74      7.83 o 
   8   2   2        5.87        0.85      2.13 o 
   9   2   2        8.98        3.20      3.83 o 
  10   2   2       34.33       38.98      6.47 o 
  11   2   2        3.52        0.76      3.25 o 
  12   2   2        4.70        2.77      3.30 o 
  13   2   2        0.05       -3.51      3.51 o 
 -13   3   2        1.71        6.95      3.64 o 
 -12   3   2       28.28       29.23      3.98 o 
 -11   3   2       36.19       47.52      4.95 o 
 -10   3   2       27.22       31.43      6.33 o 
  -9   3   2       50.43       63.83      4.15 o 
  -8   3   2      126.40      126.79      4.95 o 
  -7   3   2        3.78        0.05      2.64 o 
  -6   3   2       11.62       12.48      2.75 o 
  -5   3   2      259.88      278.10     26.17 o 
  -4   3   2       43.84       47.23      6.04 o 
  -3   3   2     1411.71     1429.10    133.32 o 
  -2   3   2      588.48      613.66     39.77 o 
  -1   3   2      189.96      201.64     13.06 o 
   0   3   2       37.31       47.79      3.13 o 
   1   3   2      610.61      662.96     34.47 o 
   2   3   2        1.68        1.47      1.47 o 
   3   3   2      589.87      635.85     45.07 o 
   4   3   2      101.57       96.55      6.10 o 
   5   3   2       13.22       11.89      2.30 o 
   6   3   2       13.18        7.71      1.80 o 
   7   3   2       54.68       57.89      3.72 o 
   8   3   2       76.77       81.98      4.33 o 
   9   3   2       11.17       11.97      3.44 o 
  10   3   2        2.52        8.36      5.61 o 
  11   3   2        2.92        2.09      3.19 o 
  12   3   2        6.26        8.67      3.92 o 
 -12   4   2        0.15       -3.50      3.50 o 
 -11   4   2       15.90       10.37      3.87 o 
 -10   4   2        7.84        4.43      3.54 o 
  -9   4   2      106.91       95.88      4.80 o 
  -8   4   2        8.41        4.76      3.12 o 
  -7   4   2       52.54       47.38      3.55 o 
  -6   4   2       68.40       70.16      3.81 o 
  -5   4   2      281.77      282.46     17.52 o 
  -4   4   2        3.27        3.75      2.09 o 
  -3   4   2      291.34      317.78     19.66 o 
  -2   4   2       42.38       44.31      3.99 o 
  -1   4   2       49.45       49.96      2.65 o 
   0   4   2        1.93        2.25      1.18 o 
   1   4   2        0.01       -1.17      1.17 o 
   2   4   2       58.11       63.17      5.73 o 
   3   4   2        0.31        0.68      1.64 o 
   4   4   2        3.83        6.64      1.84 o 
   5   4   2       10.58       14.21      2.19 o 
   6   4   2        3.03       -0.09      2.05 o 
   7   4   2       61.26       56.98      3.01 o 
   8   4   2        1.76       -0.68      2.46 o 
   9   4   2        6.45        4.96      3.41 o 
  10   4   2        6.53        7.12      3.57 o 
  11   4   2        4.86        4.57      3.69 o 
 -11   5   2        2.90        2.85      3.88 o 
 -10   5   2        3.73       -3.58      3.58 o 
  -9   5   2       12.99       14.85      3.92 o 
  -8   5   2        8.18        9.10      2.97 o 
  -7   5   2        0.00       -1.83      2.46 o 
  -6   5   2        0.83       -2.37      2.37 o 
  -5   5   2       73.78       76.76      7.45 o 
  -4   5   2      187.42      186.26     11.60 o 
  -3   5   2       30.32       30.22      2.44 o 
  -2   5   2       12.26       12.62      1.97 o 
  -1   5   2       98.93      106.41      5.94 o 
   0   5   2        9.16        8.84      2.21 o 
   1   5   2      125.84      133.46      8.08 o 
   2   5   2       70.24       65.88      4.51 o 
   3   5   2      308.76      327.41     16.72 o 
   4   5   2       83.32       88.18      5.88 o 
   5   5   2       22.00       26.32      2.62 o 
   6   5   2        0.76       -0.83      2.23 o 
   7   5   2        4.89        3.45      2.42 o 
   8   5   2        1.32       -0.46      2.39 o 
   9   5   2        6.00        3.11      3.38 o 
  10   5   2        0.04       -3.59      3.59 o 
  -9   6   2        1.37        3.76      2.85 o 
  -8   6   2        0.49       -0.11      2.52 o 
  -7   6   2        0.09       -2.49      2.63 o 
  -6   6   2        2.28        2.08      2.47 o 
  -5   6   2       19.80       23.76      2.66 o 
  -4   6   2        6.68        7.41      2.21 o 
  -3   6   2       33.17       39.77      2.83 o 
  -2   6   2       32.67       27.14      3.95 o 
  -1   6   2        5.84        0.92      4.88 o 
   0   6   2        0.85        0.80      4.82 o 
   1   6   2       27.51       30.81      4.29 o 
   2   6   2       35.03       35.31      4.42 o 
   3   6   2        9.10        9.23      2.84 o 
   4   6   2        0.35       -1.09      2.26 o 
   5   6   2       10.32       11.49      3.12 o 
   6   6   2        1.90        1.20      2.45 o 
   7   6   2        1.20       -2.38      2.38 o 
   8   6   2        2.85        5.68      6.00 o 
  -7   7   2        0.34        4.11      2.36 o 
  -6   7   2        0.40       -2.53      2.53 o 
  -5   7   2        0.17       -3.72      3.72 o 
  -4   7   2        0.15       -2.39      3.59 o 
  -3   7   2        0.72        2.07      3.59 o 
  -2   7   2        3.75        8.68      3.91 o 
  -1   7   2       26.30       23.17      5.15 o 
   0   7   2       13.15        6.97      4.13 o 
   1   7   2       10.81       14.45      4.11 o 
   2   7   2        2.94        0.35      7.72 o 
   3   7   2        1.68       -1.73      3.78 o 
   4   7   2        0.01       -3.62      3.62 o 
   5   7   2        1.23       -0.62      3.60 o 
   6   7   2        2.31        1.28      3.32 o 
 -15   1   3        1.64       -2.24      4.35 o 
 -14   1   3        0.58       -2.06      2.71 o 
 -13   1   3        0.00       -2.33      2.33 o 
 -12   1   3       70.55       74.57      3.58 o 
 -11   1   3      429.35      442.53     24.38 o 
 -10   1   3        6.82        6.09      1.69 o 
  -9   1   3       10.92        9.99      1.51 o 
  -8   1   3        6.41        6.63      1.52 o 
  -7   1   3      392.01      405.45     22.23 o 
  -6   1   3      272.93      283.05      8.97 o 
  -5   1   3      980.63     1071.15     57.12 o 
  -4   1   3       73.05       68.65      4.61 o 
  -3   1   3       71.25       79.91     10.23 o 
  -2   1   3     8755.61     8558.83    435.68 o 
  -1   1   3     8914.40     9577.62    407.92 o 
   0   1   3     1221.35     1019.77     12.55 o 
   1   1   3       15.23       19.50      2.63 o 
   2   1   3      407.89      368.78     19.18 o 
   3   1   3       70.44       79.74      6.82 o 
   4   1   3     3076.48     3174.59     88.09 o 
   5   1   3      353.63      399.28     12.03 o 
   6   1   3        1.74       -0.38      1.01 o 
   7   1   3      180.66      172.60      3.41 o 
   8   1   3       60.76       72.78      5.85 o 
   9   1   3      208.78      193.84      6.79 o 
  10   1   3        0.49        2.05      2.84 o 
  11   1   3        0.00        3.09      3.17 o 
  12   1   3       15.69       13.95      4.09 o 
  13   1   3       23.68       29.46      6.20 o 
 -14   2   3        5.43        9.40      3.07 o 
 -13   2   3        0.71       -2.53      2.53 o 
 -12   2   3        4.05        4.08      2.60 o 
 -11   2   3       29.31       37.65      3.10 o 
 -10   2   3        7.17        9.61      2.43 o 
  -9   2   3       70.98       71.42      3.82 o 
  -8   2   3       90.71       98.85      9.30 o 
  -7   2   3        3.14        6.29      2.31 o 
  -6   2   3        9.29        4.67      2.13 o 
  -5   2   3     1016.60      999.22     96.78 o 
  -4   2   3       24.42       21.10      1.77 o 
  -3   2   3       17.05       15.99      2.31 o 
  -2   2   3      772.15      740.00     46.95 o 
  -1   2   3       62.84       67.32      3.46 o 
   0   2   3      183.93      170.19      5.53 o 
   1   2   3      269.40      246.01     11.58 o 
   2   2   3      563.81      581.70     31.82 o 
   3   2   3      758.94      800.00     30.63 o 
   4   2   3      110.10       79.58      5.96 o 
   5   2   3       21.50       24.11      2.20 o 
   6   2   3       89.40       85.50      5.79 o 
   7   2   3       36.90       42.17      2.63 o 
   8   2   3      216.68      218.35     11.28 o 
   9   2   3       67.87       75.49      4.53 o 
  10   2   3        1.19       -1.54      2.78 o 
  11   2   3        0.04        0.34      3.32 o 
  12   2   3        2.41        4.58      3.69 o 
  13   2   3        2.18       -2.74      3.72 o 
 -14   3   3        7.29        9.66      7.92 o 
 -13   3   3        3.18        2.43      2.74 o 
 -12   3   3       18.95       16.41      3.02 o 
 -11   3   3       70.82       76.29      3.71 o 
 -10   3   3       22.08       39.07      3.80 o 
  -9   3   3       76.66       82.64      6.53 o 
  -8   3   3       98.31      106.22      4.53 o 
  -7   3   3       40.11       39.06      3.41 o 
  -6   3   3       44.15       44.15      2.25 o 
  -5   3   3      133.10      149.89     11.87 o 
  -4   3   3       32.45       36.06      2.57 o 
  -3   3   3      165.20      179.61      9.12 o 
  -2   3   3      500.86      492.60     27.26 o 
  -1   3   3      135.20      155.23      7.01 o 
   0   3   3       37.92       35.83      1.80 o 
   1   3   3       20.08       34.51      1.67 o 
   2   3   3        2.79        4.81      1.47 o 
   3   3   3       11.98       14.72      1.62 o 
   4   3   3       35.63       44.32      2.76 o 
   5   3   3       60.42       61.24      3.35 o 
   6   3   3       11.92       13.69      2.57 o 
   7   3   3       75.79       81.15      3.39 o 
   8   3   3       95.96       89.60      4.62 o 
   9   3   3       13.79       13.08      3.45 o 
  10   3   3        0.00        1.62      4.16 o 
  11   3   3        7.55        6.80      3.70 o 
  12   3   3        0.34        2.01      3.78 o 
 -13   4   3        8.69       12.82      3.32 o 
 -12   4   3       13.20       12.24      3.17 o 
 -11   4   3        3.68        5.13      3.17 o 
 -10   4   3       52.73       50.37      4.41 o 
  -9   4   3        4.24        0.29      2.38 o 
  -8   4   3       75.08       86.67      5.54 o 
  -7   4   3       24.74       19.83      2.42 o 
  -6   4   3        0.15       -1.88      1.88 o 
  -5   4   3      321.92      333.04     20.27 o 
  -4   4   3       47.77       52.39      3.10 o 
  -3   4   3       71.30       89.99      6.17 o 
  -2   4   3      297.08      326.09     17.14 o 
  -1   4   3       52.93       54.17      4.04 o 
   0   4   3      247.91      266.10     10.45 o 
   1   4   3       31.18       37.40      2.22 o 
   2   4   3      128.47      129.39      9.89 o 
   3   4   3        6.22        3.29      1.76 o 
   4   4   3      138.46      143.29      4.67 o 
   5   4   3        6.64        7.46      2.17 o 
   6   4   3        1.68       -1.42      2.08 o 
   7   4   3      163.21      148.24      8.24 o 
   8   4   3        5.72        0.17      3.13 o 
   9   4   3        0.33       -3.00      5.01 o 
  10   4   3        2.94        1.48      3.38 o 
  11   4   3        8.22        9.57      4.10 o 
 -11   5   3        3.35       -0.36      4.77 o 
 -10   5   3        0.27       -1.23      2.87 o 
  -9   5   3       45.72       48.85      3.53 o 
  -8   5   3       58.89       72.41      3.24 o 
  -7   5   3        1.08       -0.43      2.10 o 
  -6   5   3        0.18        0.43      2.05 o 
  -5   5   3      169.66      170.58     11.56 o 
  -4   5   3      221.49      222.22     13.79 o 
  -3   5   3       29.24       32.96      2.53 o 
  -2   5   3        0.26        0.05      2.30 o 
  -1   5   3        5.16       -2.27      2.27 o 
   0   5   3       40.32       38.92      2.51 o 
   1   5   3      152.96      146.82      5.79 o 
   2   5   3       19.22       24.25      3.51 o 
   3   5   3       24.51       25.96      2.50 o 
   4   5   3       55.43       53.01      2.75 o 
   5   5   3       81.44       77.48      3.09 o 
   6   5   3       18.25       16.49      2.60 o 
   7   5   3       55.16       43.25      3.05 o 
   8   5   3        1.00       -2.54      4.30 o 
   9   5   3        2.28        5.85      3.69 o 
  10   5   3        6.63       12.66      4.15 o 
 -10   6   3        0.25        4.47      3.48 o 
  -9   6   3       10.32        9.91      3.10 o 
  -8   6   3       47.46       46.23      4.30 o 
  -7   6   3       27.87       28.65      3.62 o 
  -6   6   3        0.10       -2.25      2.25 o 
  -5   6   3        0.97        0.32      3.43 o 
  -4   6   3        3.68        1.87      2.24 o 
  -3   6   3        2.44        1.30      2.50 o 
  -2   6   3       82.18       84.07      4.85 o 
  -1   6   3        7.26       -1.17      3.43 o 
   0   6   3       63.15       53.82      4.37 o 
   1   6   3        1.16        3.06      3.45 o 
   2   6   3       10.58        4.79      3.16 o 
   3   6   3       19.05       22.15      3.14 o 
   4   6   3       13.16        9.46      2.50 o 
   5   6   3        3.57       -2.36      2.40 o 
   6   6   3        0.71       -2.12      2.42 o 
   7   6   3        1.34       -2.50      2.50 o 
   8   6   3        0.16       -1.86      2.89 o 
  -7   7   3        6.26        9.32      2.95 o 
  -6   7   3        0.09       -2.51      2.51 o 
  -5   7   3        0.01       -1.80      4.01 o 
  -4   7   3        0.75       -3.61      3.77 o 
  -3   7   3        2.82        6.06      4.82 o 
  -2   7   3       35.25       43.92      4.98 o 
  -1   7   3        4.30        5.68      3.92 o 
   0   7   3       15.02        8.84      3.91 o 
   1   7   3       55.00       65.45      6.80 o 
   2   7   3       18.85        7.57      4.35 o 
   3   7   3        0.26       -2.42      3.82 o 
   4   7   3        0.67       -1.63      7.39 o 
   5   7   3        0.05       -1.09      3.21 o 
 -15   0   4        6.42        1.45      5.41 o 
 -14   0   4        1.90        1.32      4.35 o 
 -13   0   4        0.20       -4.09      4.09 o 
 -12   0   4        0.04        0.69      2.38 o 
 -11   0   4      461.41      484.33     12.67 o 
 -10   0   4      134.86      135.57      4.34 o 
  -9   0   4        0.33        1.10      2.33 o 
  -8   0   4        8.64       13.01      2.84 o 
  -7   0   4     1248.42     1228.36     13.33 o 
  -6   0   4        0.00        1.45      2.24 o 
  -5   0   4       14.11       11.22      2.24 o 
  -4   0   4        1.95        0.00      1.85 o 
  -3   0   4     1293.64     1059.83     10.16 o 
  -2   0   4    33565.37    33002.80    184.36 o 
  -1   0   4    10580.95    10650.60     62.82 o 
   0   0   4     1563.01     1536.20    225.86 o 
   1   0   4     4049.35     4150.40     40.45 o 
   2   0   4      536.12      576.69     61.63 o 
   3   0   4       51.34       38.27      3.17 o 
   4   0   4     1723.94     1992.14    169.78 o 
   5   0   4      195.43      179.61     12.07 o 
   6   0   4      142.45      124.15     11.22 o 
   7   0   4      166.30      177.87      4.56 o 
   8   0   4       51.87       57.40      3.87 o 
   9   0   4        1.35       -1.28      2.74 o 
  10   0   4       41.99       50.50      3.91 o 
  11   0   4        0.90       -2.98      2.98 o 
 -15   1   4        0.89        1.96      3.49 o 
 -14   1   4        0.28        0.06      2.71 o 
 -13   1   4        0.03       -2.56      2.56 o 
 -12   1   4        2.35       -0.95      2.39 o 
 -11   1   4        2.35       -3.02      3.02 o 
 -10   1   4        0.01        1.96      1.91 o 
  -9   1   4       19.91       22.51      2.05 o 
  -8   1   4       50.85       48.25      2.86 o 
  -7   1   4      105.01       88.63      4.50 o 
  -6   1   4      220.71      197.75     12.86 o 
  -5   1   4      283.63      228.55     13.49 o 
  -4   1   4      505.57      488.84     35.64 o 
  -3   1   4       11.58       21.06      1.63 o 
  -2   1   4    28764.11    30395.67   1752.36 o 
  -1   1   4     2700.72     2816.23     56.52 o 
   0   1   4     1649.11     1732.61      8.40 o 
   1   1   4      209.28      203.71     17.26 o 
   2   1   4      686.97      645.18     30.52 o 
   3   1   4        0.07        0.99      1.12 o 
   4   1   4        0.52        0.85      0.94 o 
   5   1   4      130.04      130.14      3.06 o 
   6   1   4       31.19       32.12      1.92 o 
   7   1   4      204.20      206.42     10.85 o 
   8   1   4      190.77      199.63      7.94 o 
   9   1   4        0.84       -1.80      1.88 o 
  10   1   4        2.28        3.17      2.99 o 
  11   1   4        6.44        5.67      3.36 o 
  12   1   4        6.16        7.20      7.26 o 
  13   1   4        2.39        6.77      4.23 o 
 -14   2   4        2.97        4.64      4.60 o 
 -13   2   4        1.91       -2.59      2.59 o 
 -12   2   4        0.22        1.85      2.58 o 
 -11   2   4        3.92        0.28      2.43 o 
 -10   2   4      189.40      182.74      4.39 o 
  -9   2   4       24.31       25.07      2.73 o 
  -8   2   4        6.81        9.07      2.11 o 
  -7   2   4      380.00      348.12     14.99 o 
  -6   2   4       39.01       38.78      4.32 o 
  -5   2   4       81.07       69.75      7.22 o 
  -4   2   4        2.80        5.99      0.95 o 
  -3   2   4       97.40       93.57      5.79 o 
  -2   2   4       96.10       87.15      4.10 o 
  -1   2   4      350.47      354.85     12.74 o 
   0   2   4      448.79      408.21      9.54 o 
   1   2   4      112.31      123.26      3.22 o 
   2   2   4      514.79      504.14     19.60 o 
   3   2   4      527.26      542.18     19.13 o 
   4   2   4       19.64       31.02      2.19 o 
   5   2   4       93.76       86.88      4.97 o 
   6   2   4        0.77        1.28      1.32 o 
   7   2   4      683.05      668.73      8.76 o 
   8   2   4        4.92        3.18      3.17 o 
   9   2   4        9.49        8.64      3.27 o 
  10   2   4       33.61       40.40      4.20 o 
  11   2   4        7.70       10.92      3.62 o 
  12   2   4        1.24        2.23      5.74 o 
 -14   3   4        0.01        1.90      3.66 o 
 -13   3   4        4.93        3.09      2.92 o 
 -12   3   4        9.77       11.08      3.03 o 
 -11   3   4       79.48       75.29      3.78 o 
 -10   3   4      253.08      241.23      6.97 o 
  -9   3   4        0.29        4.19      2.39 o 
  -8   3   4      282.96      310.44     16.29 o 
  -7   3   4      225.64      253.10     19.23 o 
  -6   3   4       21.61       27.22      2.35 o 
  -5   3   4      264.11      291.93     22.25 o 
  -4   3   4      135.71      135.70      7.41 o 
  -3   3   4        5.27        3.64      0.99 o 
  -2   3   4       35.12       22.82      2.07 o 
  -1   3   4      244.26      254.59     13.79 o 
   0   3   4       94.44       90.60      2.92 o 
   1   3   4       13.22       17.35      1.64 o 
   2   3   4       67.20       67.32      4.71 o 
   3   3   4        0.71        1.49      1.09 o 
   4   3   4      218.79      192.96     11.06 o 
   5   3   4      101.27       92.97      7.64 o 
   6   3   4       95.97       94.09      6.13 o 
   7   3   4       37.12       43.73      3.82 o 
   8   3   4       61.29       54.14      6.20 o 
   9   3   4        1.17       -3.21      3.21 o 
  10   3   4       15.33       17.08      4.06 o 
  11   3   4        0.86       -0.10      3.54 o 
  12   3   4        0.23       -4.22      4.22 o 
 -13   4   4        0.44        0.22      2.97 o 
 -12   4   4        1.71        2.20      2.81 o 
 -11   4   4       20.42       35.87      3.62 o 
 -10   4   4        1.01        1.32      2.54 o 
  -9   4   4       29.39       30.56      3.09 o 
  -8   4   4       18.78       20.48      2.71 o 
  -7   4   4        0.08       -2.23      2.23 o 
  -6   4   4        9.88       17.55      2.38 o 
  -5   4   4        7.70        4.08      2.50 o 
  -4   4   4       63.68       67.41      5.87 o 
  -3   4   4        0.32       -0.81      1.38 o 
  -2   4   4       16.85       16.85      1.46 o 
  -1   4   4      119.13      120.68      4.49 o 
   0   4   4       10.98       15.67      1.95 o 
   1   4   4        6.15        6.50      1.52 o 
   2   4   4       84.76       85.59      3.62 o 
   3   4   4        0.56        1.18      1.79 o 
   4   4   4      362.62      365.28     10.97 o 
   5   4   4      289.27      290.52     12.36 o 
   6   4   4       97.84       92.24      9.32 o 
   7   4   4       27.54       17.18      3.39 o 
   8   4   4        0.80       -1.48      3.16 o 
   9   4   4        0.84        0.50      3.50 o 
  10   4   4        2.63        4.64      3.91 o 
  11   4   4        0.04       -2.16      4.49 o 
 -11   5   4        6.65        7.42      3.24 o 
 -10   5   4        7.28        9.70      2.98 o 
  -9   5   4        5.26        5.86      2.78 o 
  -8   5   4       68.63       71.37      7.29 o 
  -7   5   4        0.43        0.60      2.47 o 
  -6   5   4        1.01        2.98      2.00 o 
  -5   5   4      354.35      374.50     16.82 o 
  -4   5   4      153.16      155.44     12.53 o 
  -3   5   4       27.79       26.22      2.94 o 
  -2   5   4        5.56        4.25      2.47 o 
  -1   5   4      234.15      225.73      4.87 o 
   0   5   4        6.17        7.10      2.15 o 
   1   5   4       28.88       26.83      3.02 o 
   2   5   4        5.38        3.47      2.86 o 
   3   5   4        8.20        8.78      3.09 o 
   4   5   4       61.34       59.92      3.18 o 
   5   5   4      194.87      177.24      5.26 o 
   6   5   4       40.52       46.40      3.03 o 
   7   5   4        7.19        4.34      3.92 o 
   8   5   4        0.04       -5.56      6.27 o 
   9   5   4        0.59        3.42      3.92 o 
 -10   6   4        3.82        7.74      3.37 o 
  -9   6   4        5.11        4.06      3.14 o 
  -8   6   4       39.24       53.31      3.39 o 
  -7   6   4        7.59        3.52      2.50 o 
  -6   6   4        7.51        7.69      2.49 o 
  -5   6   4       17.15       12.28      3.03 o 
  -4   6   4       61.87       55.35      3.57 o 
  -3   6   4        0.24       -2.44      2.44 o 
  -2   6   4        0.02       -3.22      3.22 o 
  -1   6   4       12.46        4.10      4.95 o 
   0   6   4        0.32        2.47      3.58 o 
   1   6   4      179.80      178.84     16.89 o 
   2   6   4       40.00       41.50      3.90 o 
   3   6   4        3.15        1.65      2.35 o 
   4   6   4       25.07       32.60      3.00 o 
   5   6   4        1.11       -0.45      2.78 o 
   6   6   4        0.16       -3.76      3.76 o 
   7   6   4        0.38       -3.05      3.05 o 
  -7   7   4        0.30       -1.71      3.97 o 
  -6   7   4        0.15       -2.20      3.09 o 
  -5   7   4       24.44       29.07      6.33 o 
  -4   7   4       26.91       37.16      6.14 o 
  -3   7   4        6.07        4.20      9.63 o 
  -2   7   4        3.04        3.37      4.03 o 
  -1   7   4        2.42       -1.62      3.87 o 
   0   7   4       17.07        9.71      4.19 o 
   1   7   4       35.19       39.43      7.19 o 
   2   7   4        0.01        4.25      3.91 o 
   3   7   4        1.98        2.43      3.92 o 
   4   7   4        0.05        1.15      3.76 o 
   5   7   4        3.52       -1.88      3.60 o 
 -15   1   5        0.00       -3.56      4.88 o 
 -14   1   5        4.45        7.38      3.58 o 
 -13   1   5       35.54       38.06      4.62 o 
 -12   1   5        4.87        2.82      2.73 o 
 -11   1   5        1.56       -2.33      2.33 o 
 -10   1   5       22.39       25.51      2.33 o 
  -9   1   5       17.50       20.21      2.21 o 
  -8   1   5      182.20      186.73     12.07 o 
  -7   1   5        3.85        7.94      1.76 o 
  -6   1   5       11.61       13.42      1.64 o 
  -5   1   5       88.16       69.78     12.57 o 
  -4   1   5       31.51       34.08      1.75 o 
  -3   1   5     2927.26     2870.38    195.60 o 
  -2   1   5     2770.33     3125.73     44.18 o 
  -1   1   5     1215.11     1131.01     33.03 o 
   0   1   5      212.11      228.29      3.42 o 
   1   1   5       16.59       21.89      1.30 o 
   2   1   5      206.95      219.29      3.82 o 
   3   1   5      621.66      649.16     33.62 o 
   4   1   5       34.85       37.85      1.87 o 
   5   1   5       61.24       74.18      2.84 o 
   6   1   5      187.67      182.58      7.20 o 
   7   1   5       79.24       90.31      4.30 o 
   8   1   5        0.14        2.92      2.21 o 
   9   1   5        0.84        1.24      2.22 o 
  10   1   5        1.53        0.53      2.99 o 
  11   1   5        1.67       -4.15      4.29 o 
  12   1   5        5.30        7.56      3.82 o 
 -14   2   5        0.71       -2.71      2.71 o 
 -13   2   5        6.95        4.36      2.92 o 
 -12   2   5       23.46       24.14      3.12 o 
 -11   2   5       65.72       68.03      3.43 o 
 -10   2   5       33.28       34.42      5.67 o 
  -9   2   5      107.11      102.16      4.45 o 
  -8   2   5       16.69       23.52      2.48 o 
  -7   2   5        2.97       -0.73      1.42 o 
  -6   2   5        0.24        1.53      1.49 o 
  -5   2   5        0.74        4.28      1.36 o 
  -4   2   5       72.23       78.30      7.14 o 
  -3   2   5      176.87      194.71      9.73 o 
  -2   2   5      672.10      700.53     27.01 o 
  -1   2   5       99.69       91.38      2.90 o 
   0   2   5      118.39      116.92      2.38 o 
   1   2   5      470.92      414.87     12.20 o 
   2   2   5       60.60       60.59      3.62 o 
   3   2   5       20.04       19.54      1.65 o 
   4   2   5       42.50       40.70      2.88 o 
   5   2   5       73.28       71.16      4.74 o 
   6   2   5      119.34      106.21      8.35 o 
   7   2   5      178.30      174.18      5.41 o 
   8   2   5      516.16      496.29     28.44 o 
   9   2   5        2.02        0.08      3.22 o 
  10   2   5        0.04        0.55      3.41 o 
  11   2   5        2.36        0.03      3.41 o 
  12   2   5        2.31        4.18      4.01 o 
 -14   3   5        6.12        1.81      3.38 o 
 -13   3   5        0.70       -0.69      2.84 o 
 -12   3   5       18.25       16.77      3.83 o 
 -11   3   5       17.07        7.82      2.87 o 
 -10   3   5      125.01      122.16      4.14 o 
  -9   3   5       19.36       18.64      2.68 o 
  -8   3   5       15.93       11.27      2.59 o 
  -7   3   5       15.34       17.99      2.41 o 
  -6   3   5      152.81      155.98      5.29 o 
  -5   3   5      297.55      285.09     16.01 o 
  -4   3   5       41.54       37.09      2.97 o 
  -3   3   5      176.07      174.66      9.43 o 
  -2   3   5       30.84       44.13      3.04 o 
  -1   3   5      377.09      402.64     14.25 o 
   0   3   5       38.89       37.35      1.61 o 
   1   3   5      266.18      258.42     11.99 o 
   2   3   5      198.03      183.64     12.33 o 
   3   3   5       44.86       41.69      3.05 o 
   4   3   5      137.84      118.03      7.03 o 
   5   3   5       91.57       84.72      9.18 o 
   6   3   5       19.79       19.13      2.43 o 
   7   3   5      102.17       97.71      6.86 o 
   8   3   5        8.86        7.32      3.25 o 
   9   3   5        0.01       -0.66      3.27 o 
  10   3   5        3.42        3.55      3.58 o 
  11   3   5        4.17        1.91      3.73 o 
 -13   4   5        0.61        1.58      2.98 o 
 -12   4   5       11.93       11.89      3.15 o 
 -11   4   5        4.96       -1.62      2.69 o 
 -10   4   5        8.24       13.32      2.84 o 
  -9   4   5       13.85       14.52      2.79 o 
  -8   4   5        3.71        4.68      2.40 o 
  -7   4   5       56.51       57.40      3.35 o 
  -6   4   5        0.05        2.81      1.96 o 
  -5   4   5       21.01       23.52      2.71 o 
  -4   4   5       13.16       13.23      2.93 o 
  -3   4   5       34.77       35.00      3.02 o 
  -2   4   5       37.86       43.23      1.88 o 
  -1   4   5        3.37        3.26      1.39 o 
   0   4   5       47.53       46.19      1.94 o 
   1   4   5       28.01       32.74      2.54 o 
   2   4   5        0.79       -1.51      1.75 o 
   3   4   5        6.34        4.68      2.00 o 
   4   4   5       19.74       20.76      2.35 o 
   5   4   5      270.81      269.13      8.97 o 
   6   4   5       25.45       28.46      3.31 o 
   7   4   5        1.97       -0.24      3.70 o 
   8   4   5       34.82       34.88      4.24 o 
   9   4   5        3.94        1.73      3.59 o 
  10   4   5        0.78        1.20      6.07 o 
 -11   5   5        1.72       -2.82      2.82 o 
 -10   5   5        3.39        1.18      2.96 o 
  -9   5   5        5.68       -0.21      2.78 o 
  -8   5   5       11.69       11.84      3.17 o 
  -7   5   5       16.07       16.85      2.50 o 
  -6   5   5        0.00       -2.41      2.41 o 
  -5   5   5       54.32       51.76      3.38 o 
  -4   5   5       31.96       37.26      3.19 o 
  -3   5   5        6.38        6.19      2.49 o 
  -2   5   5      115.08      105.48      9.59 o 
  -1   5   5       17.69       24.48      2.38 o 
   0   5   5      172.97      160.64      5.88 o 
   1   5   5        1.31       -1.71      2.02 o 
   2   5   5        1.76        2.31      2.07 o 
   3   5   5       40.30       45.94      2.85 o 
   4   5   5       30.91       28.51      2.71 o 
   5   5   5        9.17       10.08      2.86 o 
   6   5   5       14.04        6.28      2.89 o 
   7   5   5        0.51       -3.83      4.75 o 
   8   5   5        3.01        4.20      4.09 o 
   9   5   5        0.34       -3.55      5.15 o 
 -10   6   5        5.43        4.18      3.27 o 
  -9   6   5       14.04       18.80      3.48 o 
  -8   6   5        6.99        6.00      2.58 o 
  -7   6   5        0.02       -2.49      2.49 o 
  -6   6   5        1.30        1.57      2.84 o 
  -5   6   5        0.04       -0.50      2.69 o 
  -4   6   5        3.36        1.96      2.62 o 
  -3   6   5        0.00        1.81      3.31 o 
  -2   6   5       54.03       54.58      4.64 o 
  -1   6   5       26.55       32.66      4.29 o 
   0   6   5       18.92       30.02      8.45 o 
   1   6   5       96.07      108.68     21.18 o 
   2   6   5        8.43        9.03      3.06 o 
   3   6   5        2.10       -0.43      3.68 o 
   4   6   5        5.68        3.62      2.40 o 
   5   6   5       16.11        8.40      5.02 o 
   6   6   5        0.59       -2.31      2.83 o 
   7   6   5        4.54        4.50      5.41 o 
  -7   7   5        5.85       -1.86      3.81 o 
  -6   7   5        9.75        6.62      4.64 o 
  -5   7   5        0.02       -4.57      4.95 o 
  -4   7   5       46.27       54.93      7.65 o 
  -3   7   5       12.82       11.78      4.75 o 
  -2   7   5       12.47       12.37      4.15 o 
  -1   7   5        4.72       -0.38      4.75 o 
   0   7   5       19.77       27.05      5.41 o 
   1   7   5       36.78       39.33      6.73 o 
   2   7   5        0.09       -0.32      4.22 o 
   3   7   5        0.22       -0.86      3.83 o 
   4   7   5        5.75        5.95      4.38 o 
 -15   0   6        2.00        3.30      5.28 o 
 -14   0   6        0.81        3.30      4.88 o 
 -13   0   6      338.59      379.54     11.22 o 
 -12   0   6       75.29       70.14      7.59 o 
 -11   0   6        6.55        1.58      4.35 o 
 -10   0   6       49.30       41.44      4.88 o 
  -9   0   6        0.87        0.13      3.43 o 
  -8   0   6      178.67      154.93      5.67 o 
  -7   0   6      270.46      245.72      6.47 o 
  -6   0   6        2.12       -2.38      2.38 o 
  -5   0   6       34.06       35.24      3.43 o 
  -4   0   6      170.47      155.06      4.75 o 
  -3   0   6       31.18       27.05      3.04 o 
  -2   0   6      518.76      445.66      6.99 o 
  -1   0   6      354.67      319.63      5.94 o 
   0   0   6      140.01      154.68      8.31 o 
   1   0   6      768.14      766.92     64.27 o 
   2   0   6     2641.68     2936.01     95.08 o 
   3   0   6      288.00      316.43      4.94 o 
   4   0   6       24.88       35.18      2.71 o 
   5   0   6      169.06      171.35      8.91 o 
   6   0   6       14.41       21.31      2.94 o 
   7   0   6       37.96       35.89      3.69 o 
   8   0   6       20.78       19.30      3.31 o 
   9   0   6        2.05       -2.90      2.90 o 
  10   0   6        0.36        2.84      3.17 o 
  11   0   6        9.19       12.22      9.17 o 
 -15   1   6        3.99        0.66      4.75 o 
 -14   1   6       11.78       11.32      3.87 o 
 -13   1   6      125.29      134.10     10.43 o 
 -12   1   6        4.12        2.26      4.22 o 
 -11   1   6        4.15       -1.98      2.79 o 
 -10   1   6       34.08       40.17      3.00 o 
  -9   1   6       49.77       44.85      4.01 o 
  -8   1   6       79.16       72.46      6.53 o 
  -7   1   6     1098.03     1011.69     15.02 o 
  -6   1   6      130.70      133.60     10.71 o 
  -5   1   6        0.00        0.06      1.27 o 
  -4   1   6        3.33        8.48      1.45 o 
  -3   1   6       61.18       67.31      6.65 o 
  -2   1   6       66.77       61.93      7.22 o 
  -1   1   6      317.90      289.67      7.01 o 
   0   1   6       36.61       36.63      1.93 o 
   1   1   6      298.80      322.74      5.96 o 
   2   1   6      795.67      756.89     13.09 o 
   3   1   6       55.20       50.11      2.38 o 
   4   1   6      119.35      121.33      2.64 o 
   5   1   6      139.68      134.70      3.62 o 
   6   1   6       35.46       37.07      2.39 o 
   7   1   6      797.24      773.19     11.85 o 
   8   1   6      320.43      307.33      9.43 o 
   9   1   6        9.51        8.42      2.59 o 
  10   1   6       14.22        6.46      3.64 o 
  11   1   6        0.49       -3.17      3.17 o 
  12   1   6        0.28       -3.57      3.57 o 
 -14   2   6       12.57        8.22      3.85 o 
 -13   2   6        1.89        0.35      3.45 o 
 -12   2   6        5.68        2.11      3.36 o 
 -11   2   6        3.39       -1.25      3.08 o 
 -10   2   6       93.13       95.28      5.54 o 
  -9   2   6        5.15        5.15      2.89 o 
  -8   2   6       62.78       52.92      3.89 o 
  -7   2   6      118.08      121.89     10.37 o 
  -6   2   6      281.11      293.48     15.49 o 
  -5   2   6      303.51      302.29     21.35 o 
  -4   2   6      414.86      398.11     29.11 o 
  -3   2   6       13.74       21.33      1.72 o 
  -2   2   6      157.25      164.56      4.17 o 
  -1   2   6      342.80      356.94      7.24 o 
   0   2   6      104.63      105.60      2.00 o 
   1   2   6      151.67      154.18      5.75 o 
   2   2   6       19.52       25.59      2.30 o 
   3   2   6       65.81       68.36      6.06 o 
   4   2   6       27.03       27.58      3.10 o 
   5   2   6      103.56       98.41      5.62 o 
   6   2   6        3.04        4.32      2.29 o 
   7   2   6        4.06        1.45      3.17 o 
   8   2   6       44.20       49.18      4.28 o 
   9   2   6       13.75        6.88      3.76 o 
  10   2   6        1.67        0.73      3.45 o 
  11   2   6        0.92       -2.34      3.56 o 
 -14   3   6        0.83       -3.49      3.49 o 
 -13   3   6       15.59       15.35      3.29 o 
 -12   3   6        5.77        6.08      2.86 o 
 -11   3   6        2.65        2.81      2.66 o 
 -10   3   6        4.77        1.63      2.85 o 
  -9   3   6       57.64       60.25      4.25 o 
  -8   3   6      116.19      112.18     13.33 o 
  -7   3   6       90.73       85.96      4.95 o 
  -6   3   6        7.83       12.54      2.65 o 
  -5   3   6        6.31        6.29      1.71 o 
  -4   3   6       49.57       47.62      2.91 o 
  -3   3   6       57.40       49.43      3.76 o 
  -2   3   6      218.31      224.24      7.29 o 
  -1   3   6       86.44      105.24      3.48 o 
   0   3   6       70.60       60.55      2.19 o 
   1   3   6      426.17      439.04     16.10 o 
   2   3   6      309.15      298.19     13.88 o 
   3   3   6        0.07       -0.42      1.37 o 
   4   3   6       85.43       66.74      5.10 o 
   5   3   6       55.58       53.81      3.91 o 
   6   3   6       53.61       49.15      3.97 o 
   7   3   6       98.59       93.93      9.57 o 
   8   3   6        3.29        5.56      3.49 o 
   9   3   6        1.23       -3.06      3.06 o 
  10   3   6        0.30       -3.31      3.31 o 
  11   3   6        0.32        2.79      3.87 o 
 -13   4   6       31.22       35.21      4.06 o 
 -12   4   6       25.80       27.22      3.64 o 
 -11   4   6       25.45       27.16      3.43 o 
 -10   4   6       18.41       13.62      3.12 o 
  -9   4   6        4.77        3.50      2.55 o 
  -8   4   6        7.97        8.09      3.30 o 
  -7   4   6      216.31      219.02     11.68 o 
  -6   4   6      197.62      175.81     16.76 o 
  -5   4   6       90.53       98.21      5.64 o 
  -4   4   6      102.85       99.93      5.61 o 
  -3   4   6       46.61       48.68      4.13 o 
  -2   4   6        0.43        0.79      1.42 o 
  -1   4   6      108.55      112.01      4.46 o 
   0   4   6       73.61       65.97      2.31 o 
   1   4   6      275.65      272.32     12.24 o 
   2   4   6       39.30       43.99      2.53 o 
   3   4   6        0.23        1.71      2.06 o 
   4   4   6        1.27       -1.21      2.37 o 
   5   4   6       17.52       17.02      2.72 o 
   6   4   6       37.89       39.67      5.28 o 
   7   4   6        0.98       -1.06      3.17 o 
   8   4   6        3.93        9.53      3.87 o 
   9   4   6        0.30       -3.58      3.58 o 
  10   4   6        1.02        1.26      3.91 o 
 -11   5   6        8.52        3.86      3.91 o 
 -10   5   6       15.31       14.04      4.15 o 
  -9   5   6        3.99       -1.97     10.23 o 
  -8   5   6        0.08       -2.36      3.26 o 
  -7   5   6        4.81        7.25      3.70 o 
  -6   5   6        4.45        2.54      2.61 o 
  -5   5   6       69.57       61.95      4.81 o 
  -4   5   6       88.41       94.64      8.68 o 
  -3   5   6      106.68      117.53      6.71 o 
  -2   5   6       33.29       33.86      3.06 o 
  -1   5   6       30.50       34.09      2.59 o 
   0   5   6       14.67       13.81      2.33 o 
   1   5   6       15.73       16.24      2.50 o 
   2   5   6       23.43       22.62      2.51 o 
   3   5   6       52.98       51.37      2.82 o 
   4   5   6       41.04       49.53      4.53 o 
   5   5   6        7.11       10.86      3.54 o 
   6   5   6        7.96        9.24      3.73 o 
   7   5   6        0.04       -2.36      4.49 o 
   8   5   6       10.19       22.17      4.38 o 
  -9   6   6        1.93        5.44      3.97 o 
  -8   6   6        0.13       -3.40      3.68 o 
  -7   6   6        2.14       -2.62      2.62 o 
  -6   6   6        5.58        3.97      3.21 o 
  -5   6   6        1.15        1.55      2.73 o 
  -4   6   6        0.01       -2.68      2.68 o 
  -3   6   6        0.75       -2.66      3.25 o 
  -2   6   6        7.95       11.35      3.77 o 
  -1   6   6       40.02       45.88      6.00 o 
   0   6   6        0.24        0.64      3.49 o 
   1   6   6       52.75       54.14      6.40 o 
   2   6   6       32.77       33.71      3.50 o 
   3   6   6        2.86        2.07      2.42 o 
   4   6   6        0.17        0.67      2.72 o 
   5   6   6        1.34       -2.76      2.76 o 
   6   6   6        0.51       -3.53      3.53 o 
  -6   7   6        0.28       -4.11      6.53 o 
  -5   7   6        1.91       -1.38      5.08 o 
  -4   7   6        0.18       -2.35      7.65 o 
  -3   7   6        9.97        4.72      4.10 o 
  -2   7   6        1.25       -2.01      3.87 o 
  -1   7   6        1.32       -3.76      3.76 o 
   0   7   6        8.21        9.77      4.29 o 
   1   7   6        2.00       -0.12      4.29 o 
   2   7   6        2.75        4.15      4.24 o 
   3   7   6        0.10       -4.55      4.55 o 
 -15   1   7        0.05       -3.68      3.68 o 
 -14   1   7        5.63        7.75      6.40 o 
 -13   1   7      112.60      103.65      5.17 o 
 -12   1   7       41.61       48.81      4.57 o 
 -11   1   7       13.54       19.13      4.42 o 
 -10   1   7       38.97       40.85      4.00 o 
  -9   1   7       65.20       59.56      5.02 o 
  -8   1   7       58.77       52.18      3.37 o 
  -7   1   7      406.57      421.52     18.88 o 
  -6   1   7        1.15        1.31      1.57 o 
  -5   1   7      108.98      103.07      9.86 o 
  -4   1   7       73.77       88.61      3.17 o 
  -3   1   7     2667.18     2693.28    185.16 o 
  -2   1   7       61.58       69.33      2.24 o 
  -1   1   7      237.92      224.25      8.10 o 
   0   1   7       63.85       70.28      2.48 o 
   1   1   7      519.73      544.61     13.22 o 
   2   1   7      770.12      760.30     26.31 o 
   3   1   7      308.72      346.61     11.70 o 
   4   1   7       83.64       80.40      3.66 o 
   5   1   7       22.46       28.80      2.25 o 
   6   1   7      165.43      153.94      5.35 o 
   7   1   7        7.89        6.08      2.16 o 
   8   1   7        2.92        1.01      2.07 o 
   9   1   7       13.84        7.52      3.50 o 
  10   1   7       31.53       37.38      4.53 o 
  11   1   7       11.87        9.97      4.06 o 
 -14   2   7        3.22       -3.34      3.62 o 
 -13   2   7       40.43       48.58      7.65 o 
 -12   2   7        3.42        5.54      3.64 o 
 -11   2   7       48.05       50.09      7.98 o 
 -10   2   7        6.50        7.66      3.19 o 
  -9   2   7      186.65      177.54     14.78 o 
  -8   2   7        0.00        1.32      2.06 o 
  -7   2   7        3.71        2.65      2.30 o 
  -6   2   7        2.55        1.95      1.71 o 
  -5   2   7      275.72      269.94     18.34 o 
  -4   2   7     1434.03     1457.28     66.82 o 
  -3   2   7     2882.90     3049.39    128.53 o 
  -2   2   7       94.30       74.91      5.22 o 
  -1   2   7      213.87      207.94      5.75 o 
   0   2   7        2.01        0.25      0.98 o 
   1   2   7       10.15       14.11      1.22 o 
   2   2   7      168.31      134.49      4.75 o 
   3   2   7      185.17      171.41     11.09 o 
   4   2   7        0.44       -0.28      1.70 o 
   5   2   7      129.82      130.66      6.24 o 
   6   2   7       10.22        2.74      2.62 o 
   7   2   7      132.02      119.81      5.17 o 
   8   2   7        4.42       -2.12      3.22 o 
   9   2   7        3.53        5.64      4.49 o 
  10   2   7        6.52        7.01      3.97 o 
  11   2   7        0.01       -3.69      3.69 o 
 -14   3   7        0.28       -3.57      3.57 o 
 -13   3   7        9.59        4.88      6.60 o 
 -12   3   7        2.61       -3.45      3.45 o 
 -11   3   7        0.09       -1.25      3.36 o 
 -10   3   7       80.28       84.41      4.71 o 
  -9   3   7       18.45       20.00      6.27 o 
  -8   3   7        0.00        0.62      2.75 o 
  -7   3   7      115.95      125.77      4.67 o 
  -6   3   7        8.71        7.89      3.43 o 
  -5   3   7       13.14       16.96      2.04 o 
  -4   3   7       82.33       85.26      4.99 o 
  -3   3   7        2.07        2.03      1.27 o 
  -2   3   7       37.80       37.77      1.85 o 
  -1   3   7       24.10       35.90      2.43 o 
   0   3   7       42.47       38.91      2.13 o 
   1   3   7       42.53       42.35      1.87 o 
   2   3   7       14.75       12.26      1.53 o 
   3   3   7      123.66      113.12      8.90 o 
   4   3   7        6.57        3.84      2.24 o 
   5   3   7        4.13        5.04      4.03 o 
   6   3   7       17.93       16.94      4.42 o 
   7   3   7        3.53        5.09      3.31 o 
   8   3   7        4.62        2.03      3.50 o 
   9   3   7        1.13       -1.58      3.30 o 
  10   3   7        0.02       -1.86      3.78 o 
 -13   4   7        4.02       -0.04      4.15 o 
 -12   4   7       35.46       41.36      4.81 o 
 -11   4   7        0.77       -0.86      4.88 o 
 -10   4   7       15.03       18.94      3.91 o 
  -9   4   7        7.95        4.12      3.70 o 
  -8   4   7        6.75        6.32      3.26 o 
  -7   4   7      222.39      260.20     14.78 o 
  -6   4   7      576.88      617.89     10.69 o 
  -5   4   7        8.22        9.86      2.59 o 
  -4   4   7       95.69      106.93      7.79 o 
  -3   4   7        6.56        6.57      1.64 o 
  -2   4   7       41.20       40.94      2.15 o 
  -1   4   7       47.77       45.20      2.17 o 
   0   4   7       13.89       10.49      1.79 o 
   1   4   7        1.96        0.70      1.63 o 
   2   4   7      118.19      119.22      5.89 o 
   3   4   7      128.64      112.24      8.04 o 
   4   4   7        1.16       -3.17      3.17 o 
   5   4   7       23.23       33.13      5.21 o 
   6   4   7        0.94        0.55      3.41 o 
   7   4   7       14.00       12.77      3.87 o 
   8   4   7       12.79       20.18      4.29 o 
   9   4   7        0.47       -3.57      3.57 o 
 -11   5   7        2.61        3.38      5.28 o 
 -10   5   7        1.22       -1.64      3.56 o 
  -9   5   7        0.28       -3.45      3.45 o 
  -8   5   7        0.02       -2.73      3.96 o 
  -7   5   7        0.75        5.31      4.42 o 
  -6   5   7       40.23       39.74      5.14 o 
  -5   5   7        1.37       -2.23      2.53 o 
  -4   5   7        0.01       -2.33      2.33 o 
  -3   5   7        0.08        3.27      2.41 o 
  -2   5   7      165.77      172.49      8.18 o 
  -1   5   7       14.72       27.69      2.59 o 
   0   5   7      115.08      110.87      5.52 o 
   1   5   7        1.61       -1.96      1.96 o 
   2   5   7       12.46       15.46      2.39 o 
   3   5   7       38.74       41.19      3.37 o 
   4   5   7        2.76       -0.43      3.36 o 
   5   5   7       91.53       79.80      4.89 o 
   6   5   7        1.24       -3.96      3.96 o 
   7   5   7        5.04       -1.78      3.68 o 
   8   5   7        2.10       -3.78      3.78 o 
  -9   6   7        3.02       -0.38      7.59 o 
  -8   6   7        0.34       -1.01      3.76 o 
  -7   6   7        0.00       -2.77      2.77 o 
  -6   6   7        1.64       -0.53      2.84 o 
  -5   6   7        0.64       -2.66      2.66 o 
  -4   6   7        6.06        3.70      2.82 o 
  -3   6   7        0.39        0.45      3.57 o 
  -2   6   7        0.41       -0.59      3.50 o 
  -1   6   7        0.33       -0.08      5.28 o 
   0   6   7       11.66       11.20      6.99 o 
   1   6   7       18.35       17.99      4.11 o 
   2   6   7        9.88        5.61      3.02 o 
   3   6   7        0.47       -2.71      2.71 o 
   4   6   7        6.05       -1.19      3.55 o 
   5   6   7        9.34        4.99      3.96 o 
   6   6   7        0.75       -3.73      3.73 o 
  -6   7   7        0.02       -2.23      4.05 o 
  -5   7   7        0.12       -1.50      4.34 o 
  -4   7   7       12.65       19.94      4.62 o 
  -3   7   7        4.09        3.43      4.01 o 
  -2   7   7        3.11       -1.88      4.42 o 
  -1   7   7        6.66        1.20      5.41 o 
   0   7   7        1.92       -3.97      3.97 o 
   1   7   7        0.04       -1.77      3.97 o 
   2   7   7        0.14       -3.36      4.55 o 
 -15   0   8        0.10        3.96      5.28 o 
 -14   0   8        2.95        2.64      4.88 o 
 -13   0   8       57.86       65.81     14.58 o 
 -12   0   8        0.63       -0.68      3.56 o 
 -11   0   8        8.06        8.71      4.35 o 
 -10   0   8        2.09       -1.45      4.09 o 
  -9   0   8       76.93       70.34      5.41 o 
  -8   0   8        0.28       -0.66      3.56 o 
  -7   0   8       67.09       59.39      4.88 o 
  -6   0   8      146.54      150.58      5.81 o 
  -5   0   8       83.16       70.87      4.62 o 
  -4   0   8       10.43       14.52      2.90 o 
  -3   0   8       21.56       17.42      3.04 o 
  -2   0   8       22.76       22.30      3.17 o 
  -1   0   8       43.14       46.20      2.20 o 
   0   0   8      109.23      100.13      7.85 o 
   1   0   8      315.36      347.66     11.02 o 
   2   0   8      935.49     1008.04     23.89 o 
   3   0   8       43.88       46.25      3.96 o 
   4   0   8      120.93      124.77      8.45 o 
   5   0   8       10.93       14.91      2.94 o 
   6   0   8      113.79      114.08      6.66 o 
   7   0   8       51.38       56.66      4.10 o 
   8   0   8        1.96        2.02      3.89 o 
   9   0   8        1.79       -2.11      3.08 o 
  10   0   8       10.25       13.26      3.92 o 
 -15   1   8        0.13       -3.64      3.64 o 
 -14   1   8        0.93       -0.33      3.73 o 
 -13   1   8       21.95       27.30      6.66 o 
 -12   1   8      113.44      110.17      4.95 o 
 -11   1   8        0.48       -1.58      2.42 o 
 -10   1   8       33.78       32.12      2.98 o 
  -9   1   8       15.41       13.32      2.53 o 
  -8   1   8        0.99        1.27      2.03 o 
  -7   1   8        2.95        0.85      1.90 o 
  -6   1   8        1.43       -0.28      1.74 o 
  -5   1   8       34.57       31.35      2.21 o 
  -4   1   8     3472.81     3697.19    115.41 o 
  -3   1   8     2976.79     3274.41     83.60 o 
  -2   1   8      492.37      527.67     11.74 o 
  -1   1   8      417.85      427.70      8.53 o 
   0   1   8      113.18      113.61      5.03 o 
   1   1   8      334.72      341.42     11.13 o 
   2   1   8       42.52       46.62      2.28 o 
   3   1   8      185.03      188.20      5.68 o 
   4   1   8        0.48        0.89      1.80 o 
   5   1   8      309.39      295.79      9.16 o 
   6   1   8       56.96       58.90      3.30 o 
   7   1   8       28.42       34.44      2.77 o 
   8   1   8        0.21       -2.16      2.16 o 
   9   1   8        2.69        2.67      3.36 o 
  10   1   8        6.28       -0.49      3.50 o 
 -14   2   8        0.03        2.27      3.81 o 
 -13   2   8        0.10       -3.36      3.36 o 
 -12   2   8      118.17      118.74      5.32 o 
 -11   2   8       11.94       11.44      3.30 o 
 -10   2   8       17.66       20.91      3.50 o 
  -9   2   8       35.05       36.15      3.91 o 
  -8   2   8       76.47       75.17      5.77 o 
  -7   2   8       20.97       19.06      2.57 o 
  -6   2   8      124.31      133.96      8.43 o 
  -5   2   8        9.52       13.76      2.07 o 
  -4   2   8     2087.52     2332.75    113.51 o 
  -3   2   8       58.13       70.68      6.30 o 
  -2   2   8      482.71      501.90     13.07 o 
  -1   2   8        8.54        6.85      1.47 o 
   0   2   8      207.05      194.96      7.86 o 
   1   2   8      212.86      223.59      6.42 o 
   2   2   8       39.70       37.88      3.37 o 
   3   2   8      191.03      189.41     12.82 o 
   4   2   8       10.70       12.36      2.09 o 
   5   2   8      480.97      506.58     18.99 o 
   6   2   8       74.71       76.99      4.99 o 
   7   2   8       39.74       49.23      4.53 o 
   8   2   8       44.46       56.38      4.85 o 
   9   2   8        1.25       -3.02      3.54 o 
  10   2   8        0.08       -3.41      3.41 o 
 -14   3   8        3.40       -5.01      5.01 o 
 -13   3   8        0.70       -3.62      3.62 o 
 -12   3   8       10.26        1.47      3.64 o 
 -11   3   8       13.02        9.36      7.06 o 
 -10   3   8        0.86        0.19      3.13 o 
  -9   3   8       89.34       81.95      4.55 o 
  -8   3   8       16.10       28.64      6.66 o 
  -7   3   8       11.52       15.78      3.37 o 
  -6   3   8       21.34       22.69      2.80 o 
  -5   3   8       23.50       26.13      2.31 o 
  -4   3   8        0.90        0.22      1.83 o 
  -3   3   8       17.29       19.04      1.76 o 
  -2   3   8       35.67       39.70      1.97 o 
  -1   3   8       31.86       29.71      1.84 o 
   0   3   8        0.86       -0.24      1.38 o 
   1   3   8       17.29       22.58      1.78 o 
   2   3   8      162.35      144.99      3.64 o 
   3   3   8      210.09      215.32     15.69 o 
   4   3   8       20.35       30.11      4.55 o 
   5   3   8       18.53       27.32      3.78 o 
   6   3   8       20.41       15.96      3.55 o 
   7   3   8        0.03       -2.89      2.89 o 
   8   3   8        0.01       -2.28      3.45 o 
   9   3   8        0.04       -4.29      4.29 o 
 -13   4   8        4.62       -0.29      4.06 o 
 -12   4   8        4.28        2.22      4.00 o 
 -11   4   8        2.51       -0.01      3.34 o 
 -10   4   8       32.32       25.76      4.06 o 
  -9   4   8       25.44       27.01      3.98 o 
  -8   4   8        0.20       -1.26      3.02 o 
  -7   4   8       73.65       80.93      4.61 o 
  -6   4   8      131.83      138.54      8.31 o 
  -5   4   8        0.01       -2.37      2.37 o 
  -4   4   8       59.69       60.01      6.03 o 
  -3   4   8      163.77      152.17      7.55 o 
  -2   4   8       16.66       19.28      1.95 o 
  -1   4   8       84.15       74.41      2.44 o 
   0   4   8       51.12       50.68      2.28 o 
   1   4   8        2.57       -0.15      1.68 o 
   2   4   8       90.01       83.80      5.13 o 
   3   4   8      243.09      219.75      5.97 o 
   4   4   8       26.25       28.97      6.86 o 
   5   4   8       13.20        7.99      4.88 o 
   6   4   8       24.19       25.02      4.29 o 
   7   4   8        0.45       -3.13      3.13 o 
   8   4   8        0.01        3.65      3.77 o 
 -11   5   8        1.00        3.45      4.01 o 
 -10   5   8        1.72       -3.17      3.78 o 
  -9   5   8        0.52       -3.48      3.48 o 
  -8   5   8        4.45        2.41      6.60 o 
  -7   5   8       45.77       41.70      6.53 o 
  -6   5   8       58.66       52.69      3.55 o 
  -5   5   8       23.22       27.32      3.05 o 
  -4   5   8       21.78       20.06      2.97 o 
  -3   5   8       35.45       39.61      3.22 o 
  -2   5   8       49.33       45.82      3.37 o 
  -1   5   8       12.25        7.87      2.21 o 
   0   5   8       28.63       25.88      4.34 o 
   1   5   8       10.68        9.74      2.42 o 
   2   5   8       19.81       25.74      3.09 o 
   3   5   8        0.10       -3.19      3.19 o 
   4   5   8       48.30       51.93      4.99 o 
   5   5   8       42.86       53.47      4.81 o 
   6   5   8        5.38        5.30      3.91 o 
   7   5   8        0.70       -2.29      3.92 o 
  -9   6   8        2.70       -1.60      4.05 o 
  -8   6   8        0.13       -0.42      3.73 o 
  -7   6   8        5.25        6.13      3.07 o 
  -6   6   8       11.07       15.31      3.25 o 
  -5   6   8       13.56       11.72      3.17 o 
  -4   6   8        0.23       -2.76      2.76 o 
  -3   6   8        5.54        9.73      4.42 o 
  -2   6   8        7.49        5.05      3.72 o 
  -1   6   8       26.58       26.81      4.23 o 
   0   6   8        6.68        3.66      3.50 o 
   1   6   8        2.46        3.03      2.87 o 
   2   6   8        1.51        2.89      2.92 o 
   3   6   8       36.50       40.99      7.06 o 
   4   6   8       36.59       29.34      4.65 o 
   5   6   8        4.90       -0.47      3.87 o 
  -5   7   8        0.18        0.22      4.43 o 
  -4   7   8        1.26       -4.55      4.55 o 
  -3   7   8        1.75       -2.58      4.24 o 
  -2   7   8        7.78        9.44      8.71 o 
  -1   7   8       39.91       53.82      9.77 o 
   0   7   8        6.93        1.78      4.29 o 
   1   7   8        0.34       -5.67      5.67 o 
 -15   1   9       10.60       14.57      5.01 o 
 -14   1   9        1.74        1.28      4.82 o 
 -13   1   9        2.85        4.81      5.48 o 
 -12   1   9       18.01       17.95      6.33 o 
 -11   1   9        9.89        7.87      2.61 o 
 -10   1   9       53.86       48.55      3.09 o 
  -9   1   9      109.13      120.78      3.75 o 
  -8   1   9        0.03       -0.85      2.15 o 
  -7   1   9       21.54       21.58      2.44 o 
  -6   1   9      129.16      125.67      4.39 o 
  -5   1   9       24.17       27.85      2.33 o 
  -4   1   9      656.27      714.04     28.78 o 
  -3   1   9       63.90       54.23      3.64 o 
  -2   1   9       30.18       39.49      2.25 o 
  -1   1   9      123.64      118.55      3.56 o 
   0   1   9       85.82       85.74      5.47 o 
   1   1   9       85.97       87.31      3.08 o 
   2   1   9       52.31       56.76      2.54 o 
   3   1   9       13.70       13.38      2.06 o 
   4   1   9       37.43       41.44      2.69 o 
   5   1   9       26.65       32.76      2.68 o 
   6   1   9       34.31       36.25      2.82 o 
   7   1   9        1.43        1.44      2.25 o 
   8   1   9        0.80       -2.13      2.30 o 
   9   1   9        6.45        6.64      5.54 o 
  10   1   9        2.38        4.61      3.96 o 
 -14   2   9       11.17        8.16      5.94 o 
 -13   2   9       27.41       35.96      4.66 o 
 -12   2   9       35.64       40.44      9.50 o 
 -11   2   9       54.90       56.41      4.41 o 
 -10   2   9      100.48      100.98      7.19 o 
  -9   2   9        1.81       -1.08      2.84 o 
  -8   2   9        5.77        5.15      2.28 o 
  -7   2   9       39.97       39.20      2.74 o 
  -6   2   9       24.63       30.49      3.70 o 
  -5   2   9      606.51      617.32     37.36 o 
  -4   2   9     1110.83     1210.52     64.61 o 
  -3   2   9       58.03       65.30      2.81 o 
  -2   2   9        0.02        1.61      1.49 o 
  -1   2   9        4.98        5.59      1.61 o 
   0   2   9        0.36       -0.11      1.51 o 
   1   2   9       63.56       56.60      5.53 o 
   2   2   9       73.50       66.39      3.15 o 
   3   2   9        8.14        6.96      2.30 o 
   4   2   9        4.42        1.71      2.25 o 
   5   2   9      126.02      123.59      4.38 o 
   6   2   9      344.36      324.32      5.62 o 
   7   2   9        0.20       -3.74      4.22 o 
   8   2   9       21.99       24.71      4.20 o 
   9   2   9        0.86       -0.28      3.59 o 
 -13   3   9        0.00       -3.52      4.55 o 
 -12   3   9        7.70        2.26      3.70 o 
 -11   3   9        5.02        4.61      3.51 o 
 -10   3   9       13.70       19.41      3.82 o 
  -9   3   9        3.89       -0.38      3.03 o 
  -8   3   9       46.69       52.64      4.29 o 
  -7   3   9        8.49        6.38      3.22 o 
  -6   3   9        9.94       10.56      2.29 o 
  -5   3   9        4.69        6.14      3.10 o 
  -4   3   9       21.92       23.52      2.54 o 
  -3   3   9       21.72       24.45      2.51 o 
  -2   3   9        9.03        8.09      1.60 o 
  -1   3   9       19.85       22.35      1.79 o 
   0   3   9       53.90       51.87      2.13 o 
   1   3   9        0.29        1.15      1.78 o 
   2   3   9       96.04       91.82      3.49 o 
   3   3   9      226.95      222.57     16.59 o 
   4   3   9       17.43       19.15      3.58 o 
   5   3   9      108.93      107.97      5.81 o 
   6   3   9      111.38      112.18      5.23 o 
   7   3   9        0.04       -4.23      6.20 o 
   8   3   9        0.05        4.70      3.68 o 
   9   3   9        2.84       -3.64      3.64 o 
 -12   4   9        5.12        5.08      4.13 o 
 -11   4   9        2.76       -3.26      3.26 o 
 -10   4   9       11.32        9.80      5.67 o 
  -9   4   9       50.81       46.16      4.66 o 
  -8   4   9       11.61       20.47      3.73 o 
  -7   4   9       17.91       20.39      3.78 o 
  -6   4   9        7.03        6.41      3.31 o 
  -5   4   9        0.21       -2.98      3.13 o 
  -4   4   9       58.36       60.57      3.76 o 
  -3   4   9        2.00        0.05      1.79 o 
  -2   4   9       97.06       99.19      4.79 o 
  -1   4   9       76.25       70.44      2.53 o 
   0   4   9       28.50       34.93      2.25 o 
   1   4   9       45.49       43.45      2.56 o 
   2   4   9      101.11       87.71      4.61 o 
   3   4   9       39.50       43.47      4.25 o 
   4   4   9        0.17       -3.25      3.25 o 
   5   4   9       32.20       36.30      4.43 o 
   6   4   9        0.99       -2.97      3.45 o 
   7   4   9        0.44       -3.64      3.64 o 
   8   4   9        0.00       -3.40      3.40 o 
 -11   5   9        2.05       -2.75      3.81 o 
 -10   5   9        1.01       -6.60      6.60 o 
  -9   5   9        0.64       -3.58      3.58 o 
  -8   5   9        9.27        6.90      3.82 o 
  -7   5   9       22.07       23.21      4.20 o 
  -6   5   9       48.40       45.26      4.58 o 
  -5   5   9        1.31        2.42      2.62 o 
  -4   5   9       81.03       90.62      3.78 o 
  -3   5   9       29.07       27.66      3.07 o 
  -2   5   9       17.37       23.39      3.80 o 
  -1   5   9        7.16        7.96      2.21 o 
   0   5   9        5.77        2.10      3.24 o 
   1   5   9        0.01       -1.02      2.56 o 
   2   5   9       14.91       13.15      3.74 o 
   3   5   9       25.11       27.49      4.28 o 
   4   5   9       21.56       18.40      4.15 o 
   5   5   9        0.39       -3.68      3.68 o 
   6   5   9        6.61        2.71      4.23 o 
  -9   6   9        3.34        0.26      5.81 o 
  -8   6   9        2.89       -2.22      3.81 o 
  -7   6   9        4.76        2.87      3.85 o 
  -6   6   9       24.26       29.30      3.73 o 
  -5   6   9        6.38        4.37      4.05 o 
  -4   6   9        0.47       -2.97      3.53 o 
  -3   6   9        5.44       -3.41      3.41 o 
  -2   6   9       10.41        8.11      3.62 o 
  -1   6   9        3.35        4.13      4.62 o 
   0   6   9        1.33        2.22      3.51 o 
   1   6   9        1.06        0.73      3.64 o 
   2   6   9        0.00       -3.61      3.61 o 
   3   6   9        4.54        9.18      9.04 o 
   4   6   9        3.11        1.04      3.98 o 
  -2   7   9        6.72        3.56      6.20 o 
 -15   0  10        2.34        5.54      5.81 o 
 -14   0  10       49.48       60.18      6.99 o 
 -13   0  10        7.94        4.52      3.68 o 
 -12   0  10        2.06        2.32      3.21 o 
 -11   0  10        1.52       -4.09      4.09 o 
 -10   0  10       14.28       17.42      4.88 o 
  -9   0  10      452.53      434.57     10.43 o 
  -8   0  10      217.31      217.62      7.79 o 
  -7   0  10        2.80        1.45      3.96 o 
  -6   0  10        2.18       -0.92      3.70 o 
  -5   0  10       34.46       35.50      4.62 o 
  -4   0  10       16.65       19.40      3.83 o 
  -3   0  10      139.78      128.67      5.81 o 
  -2   0  10       35.74       36.54      2.53 o 
  -1   0  10      271.26      271.72      7.39 o 
   0   0  10      353.43      349.19      8.58 o 
   1   0  10      525.35      502.76     23.69 o 
   2   0  10        0.59       -0.41      4.55 o 
   3   0  10      123.28      114.69     10.56 o 
   4   0  10        8.46       12.27      3.38 o 
   5   0  10      461.85      461.62     11.81 o 
   6   0  10      174.48      190.28      7.72 o 
   7   0  10        0.68        1.31      3.22 o 
   8   0  10       34.70       41.26      4.62 o 
   9   0  10        1.19       -0.98      3.64 o 
 -14   1  10       11.65        5.73      4.06 o 
 -13   1  10        9.06        2.52      3.96 o 
 -12   1  10       42.21       41.62      9.04 o 
 -11   1  10        6.91        0.70      2.51 o 
 -10   1  10        6.00        3.33      2.56 o 
  -9   1  10       18.22       19.70      2.91 o 
  -8   1  10       98.03       97.57      4.84 o 
  -7   1  10       31.03       39.92      2.89 o 
  -6   1  10       23.79       27.63      2.59 o 
  -5   1  10       64.34       63.27      2.85 o 
  -4   1  10       21.79       30.60      2.39 o 
  -3   1  10      281.51      286.79      8.90 o 
  -2   1  10      195.31      198.47      7.62 o 
  -1   1  10      159.55      165.81      6.11 o 
   0   1  10      293.26      320.90      6.24 o 
   1   1  10        5.97        6.09      2.23 o 
   2   1  10        6.94        9.34      2.08 o 
   3   1  10      148.26      146.50      5.66 o 
   4   1  10       21.74       25.45      2.53 o 
   5   1  10      297.12      275.76      7.73 o 
   6   1  10      108.80       96.46      3.51 o 
   7   1  10        1.28       -2.30      2.30 o 
   8   1  10        0.01       -2.74      2.74 o 
   9   1  10        3.64       -2.18      3.69 o 
 -14   2  10        3.94       -4.09      4.09 o 
 -13   2  10        4.85        2.67      3.85 o 
 -12   2  10        0.68       -3.45      3.45 o 
 -11   2  10        7.02        6.26      3.48 o 
 -10   2  10        4.87        4.88      3.17 o 
  -9   2  10       79.53       72.94      3.37 o 
  -8   2  10        2.62        0.36      2.35 o 
  -7   2  10       13.51       18.37      2.58 o 
  -6   2  10       61.77       61.99      6.07 o 
  -5   2  10        7.53       12.40      2.40 o 
  -4   2  10      197.34      198.40     12.64 o 
  -3   2  10      177.50      185.35      6.17 o 
  -2   2  10        1.68        3.31      1.85 o 
  -1   2  10       35.95       40.37      2.74 o 
   0   2  10      194.77      182.89     11.16 o 
   1   2  10        4.90        5.35      2.42 o 
   2   2  10      173.02      162.22      4.15 o 
   3   2  10       69.32       79.14      5.99 o 
   4   2  10        0.56        0.89      2.26 o 
   5   2  10       18.21       23.98      3.50 o 
   6   2  10       84.26       84.99      6.27 o 
   7   2  10        1.78       -3.03      3.03 o 
   8   2  10        1.76        3.12      3.87 o 
   9   2  10        1.58       -5.15      5.15 o 
 -13   3  10        0.33       -0.93      3.87 o 
 -12   3  10        5.97       10.66      3.97 o 
 -11   3  10        4.16        1.29      3.57 o 
 -10   3  10       28.65       33.52      4.38 o 
  -9   3  10      105.24      121.18      5.27 o 
  -8   3  10      185.00      211.02      6.02 o 
  -7   3  10        1.32        1.62      3.12 o 
  -6   3  10       57.39       56.52      3.22 o 
  -5   3  10        0.07       -0.19      2.25 o 
  -4   3  10        0.58       -2.16      2.16 o 
  -3   3  10        0.24       -1.65      2.10 o 
  -2   3  10       16.94       14.76      2.19 o 
  -1   3  10       10.00       11.22      1.76 o 
   0   3  10       17.77       22.33      3.75 o 
   1   3  10       89.44       97.83      6.33 o 
   2   3  10        2.69        1.60      2.50 o 
   3   3  10       43.85       50.47      3.30 o 
   4   3  10        7.27        5.54      4.42 o 
   5   3  10       49.77       54.23      4.62 o 
   6   3  10       41.34       49.82      5.54 o 
   7   3  10        0.06       -3.73      3.73 o 
   8   3  10        0.06        0.52      4.95 o 
 -12   4  10        0.32        1.89      3.87 o 
 -11   4  10        2.28       -0.97      3.44 o 
 -10   4  10        2.80        7.89      3.76 o 
  -9   4  10        1.56        7.19      3.50 o 
  -8   4  10       35.44       38.55      4.34 o 
  -7   4  10        3.53       -2.63      6.07 o 
  -6   4  10        0.79        1.12      3.04 o 
  -5   4  10       41.33       51.90      4.13 o 
  -4   4  10        0.62       -1.92      2.44 o 
  -3   4  10       86.27       87.07      4.09 o 
  -2   4  10        3.94        9.59      2.26 o 
  -1   4  10      198.28      185.41      6.57 o 
   0   4  10      118.74      108.01      4.23 o 
   1   4  10       18.64       21.65      3.72 o 
   2   4  10        0.13       -0.19      3.56 o 
   3   4  10        1.08       -1.45      3.17 o 
   4   4  10       13.82       13.16      3.68 o 
   5   4  10       11.09        7.44      3.85 o 
   6   4  10       10.33       14.89      4.38 o 
   7   4  10        4.52        3.46      4.15 o 
 -11   5  10        0.27        6.07      6.07 o 
 -10   5  10        0.56       -2.86      3.72 o 
  -9   5  10        5.39        2.90      5.15 o 
  -8   5  10        1.99       -0.71      3.58 o 
  -7   5  10       21.15       20.43      4.20 o 
  -6   5  10       31.04       31.43      4.43 o 
  -5   5  10        9.49        7.66      4.75 o 
  -4   5  10       21.26       16.38      3.04 o 
  -3   5  10       37.06       41.46      3.27 o 
  -2   5  10        1.18       -0.70      2.36 o 
  -1   5  10       19.62       19.80      2.58 o 
   0   5  10       14.79       13.83      2.98 o 
   1   5  10        0.16       -0.28      4.22 o 
   2   5  10       11.82       16.43      3.85 o 
   3   5  10        0.38        0.83      4.16 o 
   4   5  10       13.33        3.76      4.08 o 
   5   5  10        0.02       -3.68      3.68 o 
  -8   6  10        0.82       -3.81      3.81 o 
  -7   6  10        2.96       -3.73      3.73 o 
  -6   6  10        3.38       -2.38      3.92 o 
  -5   6  10        2.21        3.20      3.06 o 
  -4   6  10        3.03       -2.14      3.50 o 
  -3   6  10        1.75       -3.53      3.53 o 
  -2   6  10       10.68        7.73      4.22 o 
  -1   6  10        0.62       -0.26      5.15 o 
   0   6  10        1.98        1.85      5.15 o 
   1   6  10        4.66       -5.01      5.67 o 
   2   6  10       22.96       17.79      4.36 o 
   3   6  10        3.19       -0.81      4.23 o 
 -14   1  11        5.17        1.87      4.15 o 
 -13   1  11       21.45       20.54      4.28 o 
 -12   1  11        0.26       -3.44      3.62 o 
 -11   1  11        6.67        5.92      2.70 o 
 -10   1  11        0.82        0.24      2.56 o 
  -9   1  11       64.14       59.75      3.33 o 
  -8   1  11        0.23       -1.62      2.33 o 
  -7   1  11       60.97       68.31      4.02 o 
  -6   1  11        9.23        6.47      2.46 o 
  -5   1  11        0.08       -0.15      2.01 o 
  -4   1  11        2.19        3.29      2.06 o 
  -3   1  11       49.63       48.57      2.66 o 
  -2   1  11        8.31        6.56      1.90 o 
  -1   1  11        7.97        7.74      2.66 o 
   0   1  11      170.78      186.54      4.27 o 
   1   1  11       17.83       22.37      4.15 o 
   2   1  11        4.27        4.85      2.47 o 
   3   1  11        9.87       10.67      2.28 o 
   4   1  11       39.09       41.35      4.67 o 
   5   1  11        0.03        0.06      2.33 o 
   6   1  11        0.13       -2.30      2.30 o 
   7   1  11       23.78       25.46      2.98 o 
   8   1  11        0.72       -2.03      3.64 o 
 -14   2  11       16.77       20.67      6.53 o 
 -13   2  11        6.90        6.02      5.28 o 
 -12   2  11       32.37       30.89      4.33 o 
 -11   2  11        9.03        4.48      3.58 o 
 -10   2  11       31.31       37.49      4.36 o 
  -9   2  11       29.21       29.74      3.11 o 
  -8   2  11        2.97        1.03      2.47 o 
  -7   2  11       60.42       50.01      3.22 o 
  -6   2  11        9.04       11.57      2.48 o 
  -5   2  11      942.62      964.45     31.32 o 
  -4   2  11       19.14       27.19      2.84 o 
  -3   2  11       28.75       37.65      3.69 o 
  -2   2  11       67.01       67.40      3.02 o 
  -1   2  11       21.03       26.79      3.95 o 
   0   2  11       62.00       61.21      3.32 o 
   1   2  11      275.65      274.02      5.01 o 
   2   2  11        4.72        6.77      3.06 o 
   3   2  11        0.38       -0.88      2.37 o 
   4   2  11       10.06        9.69      2.69 o 
   5   2  11       25.60       26.07      3.31 o 
   6   2  11        2.57       -1.09      3.73 o 
   7   2  11        3.18        0.60      3.42 o 
   8   2  11        7.23        5.16      4.20 o 
 -13   3  11        0.01       -6.83      8.45 o 
 -12   3  11        0.12       -3.38      3.38 o 
 -11   3  11       36.86       41.06      4.76 o 
 -10   3  11        1.62        2.03      5.28 o 
  -9   3  11       53.14       65.08      4.62 o 
  -8   3  11      215.91      233.60      6.44 o 
  -7   3  11        0.36       -0.55      2.95 o 
  -6   3  11      134.93      131.76      8.38 o 
  -5   3  11      266.05      255.52     11.27 o 
  -4   3  11       21.15       25.09      3.27 o 
  -3   3  11        4.83        4.30      2.57 o 
  -2   3  11        5.24        4.00      2.29 o 
  -1   3  11        0.04        1.07      2.03 o 
   0   3  11        0.35        0.05      2.46 o 
   1   3  11      100.95      104.97      4.09 o 
   2   3  11        3.40        3.90      2.53 o 
   3   3  11        4.27        8.05      2.58 o 
   4   3  11       22.71       29.90      4.28 o 
   5   3  11       32.26       26.52      4.25 o 
   6   3  11        0.81       -0.96      3.69 o 
   7   3  11        3.60       -2.38      3.82 o 
 -12   4  11        2.30        4.06      4.35 o 
 -11   4  11        0.03       -2.42      8.45 o 
 -10   4  11        2.91       -1.85      6.00 o 
  -9   4  11        0.10       -2.86      3.49 o 
  -8   4  11      120.76      117.82      5.51 o 
  -7   4  11       42.50       44.33      4.62 o 
  -6   4  11       12.75       21.23      4.55 o 
  -5   4  11       10.52       16.00      6.47 o 
  -4   4  11       96.10       94.15      4.34 o 
  -3   4  11        7.91        4.80      2.59 o 
  -2   4  11       52.85       49.55      2.84 o 
  -1   4  11        0.14       -0.72      2.09 o 
   0   4  11        0.00       -0.17      2.48 o 
   1   4  11        6.25        1.93      3.44 o 
   2   4  11       16.82       18.64      4.16 o 
   3   4  11        0.00        1.05      3.74 o 
   4   4  11        0.03       -0.85      3.70 o 
   5   4  11        0.23       -3.62      3.62 o 
   6   4  11        0.53       -0.12      3.97 o 
 -10   5  11        1.90        3.86      4.22 o 
  -9   5  11        1.20       -3.89      3.89 o 
  -8   5  11       12.56       12.27      4.20 o 
  -7   5  11        3.73       -3.74      3.77 o 
  -6   5  11        4.82        6.38      3.73 o 
  -5   5  11        1.42        1.66      3.45 o 
  -4   5  11        2.56        3.14      3.70 o 
  -3   5  11        6.65       11.94      2.88 o 
  -2   5  11       35.34       31.27      3.37 o 
  -1   5  11        2.33       -2.13      2.75 o 
   0   5  11        9.16        6.93      3.62 o 
   1   5  11        1.08       -0.85      4.03 o 
   2   5  11        0.02       -0.95      3.72 o 
   3   5  11       27.37       22.64      6.60 o 
   4   5  11        0.16       -2.86      4.68 o 
  -7   6  11        0.04       -2.46      3.87 o 
  -6   6  11        2.52       -1.19      3.83 o 
  -5   6  11        0.27       -0.85      3.77 o 
  -4   6  11        0.73       -3.53      3.53 o 
  -3   6  11        0.50        2.83      3.76 o 
  -2   6  11        1.31        6.99      5.81 o 
  -1   6  11        6.33       -5.41      5.41 o 
   1   6  11        0.92       -3.17      5.94 o 
 -14   0  12       36.02       45.40      7.26 o 
 -13   0  12        9.00       14.52      6.00 o 
 -12   0  12       16.00       27.07     10.49 o 
 -11   0  12       35.39       42.48      4.48 o 
 -10   0  12        0.67       -3.08      3.08 o 
  -9   0  12       32.20       35.24      5.67 o 
  -8   0  12        5.15        2.77      4.62 o 
  -7   0  12        0.82       -2.90      4.22 o 
  -6   0  12       85.48       94.62      6.07 o 
  -5   0  12      274.11      282.09      8.05 o 
  -4   0  12        3.03        3.26      2.42 o 
  -3   0  12       26.19       29.68      3.23 o 
  -2   0  12      271.61      275.42      8.31 o 
  -1   0  12      189.62      185.02      7.26 o 
   0   0  12      360.40      340.61      9.37 o 
   1   0  12      208.27      210.16      5.86 o 
   2   0  12        3.20        8.08      3.23 o 
   3   0  12      322.09      317.93     16.89 o 
   4   0  12        3.00        5.75      3.68 o 
   5   0  12      115.22      107.12      5.41 o 
   6   0  12        6.77        4.94      4.22 o 
   7   0  12        4.95        0.57      3.78 o 
   8   0  12        0.87        2.75      4.00 o 
 -14   1  12       46.99       53.58      5.69 o 
 -13   1  12        6.89        0.20      3.61 o 
 -12   1  12       28.33       23.16      4.13 o 
 -11   1  12       20.64        9.46      2.99 o 
 -10   1  12        1.41        3.05      2.63 o 
  -9   1  12        4.24        2.89      2.63 o 
  -8   1  12        9.46        9.81      2.64 o 
  -7   1  12        5.27        7.63      2.61 o 
  -6   1  12      102.57      102.95      6.88 o 
  -5   1  12      205.97      210.24      6.09 o 
  -4   1  12        0.24       -2.07      2.07 o 
  -3   1  12        4.56        4.38      2.14 o 
  -2   1  12      103.41      107.86      4.57 o 
  -1   1  12        2.12        2.08      2.84 o 
   0   1  12       85.94       80.23      3.63 o 
   1   1  12       60.54       62.56      3.43 o 
   2   1  12       17.13       15.22      2.90 o 
   3   1  12       98.43      102.01      7.65 o 
   4   1  12       23.94       29.99      4.36 o 
   5   1  12        9.01        9.14      2.70 o 
   6   1  12       12.51       13.99      2.79 o 
   7   1  12        0.00       -2.89      2.89 o 
   8   1  12        1.61        6.76      4.28 o 
 -13   2  12       11.21        7.82      7.52 o 
 -12   2  12        4.68        7.54      3.82 o 
 -11   2  12        7.93        4.30      3.74 o 
 -10   2  12       11.63       11.27      3.59 o 
  -9   2  12        0.26       -0.36      2.53 o 
  -8   2  12       27.07       35.04      3.78 o 
  -7   2  12        0.13       -0.42      2.45 o 
  -6   2  12      597.73      596.71     29.00 o 
  -5   2  12      397.34      400.36     16.15 o 
  -4   2  12      121.14      116.85      8.14 o 
  -3   2  12        2.20       -0.70      2.15 o 
  -2   2  12       35.85       38.78      3.73 o 
  -1   2  12        9.75       10.97      2.60 o 
   0   2  12        8.02       10.62      2.78 o 
   1   2  12      183.33      204.98      7.64 o 
   2   2  12       26.02       30.94      3.21 o 
   3   2  12        8.64        7.33      2.76 o 
   4   2  12       63.63       70.11      4.24 o 
   5   2  12        0.00       -2.67      2.67 o 
   6   2  12        7.43        8.21      5.28 o 
   7   2  12        0.08       -2.44      3.83 o 
 -13   3  12        0.05       -3.58      3.58 o 
 -12   3  12        0.04       -3.55      3.55 o 
 -11   3  12       13.53       13.40      7.46 o 
 -10   3  12        0.23       -2.61      3.58 o 
  -9   3  12       60.48       65.37      5.21 o 
  -8   3  12       47.42       50.39      6.40 o 
  -7   3  12        0.02       -0.15      5.28 o 
  -6   3  12      325.50      316.34     22.52 o 
  -5   3  12      281.17      264.86      8.49 o 
  -4   3  12       48.31       53.47      3.30 o 
  -3   3  12       52.28       50.48      3.15 o 
  -2   3  12        0.40       -1.94      1.94 o 
  -1   3  12       40.65       46.55      3.35 o 
   0   3  12      276.44      272.97      5.30 o 
   1   3  12      156.35      137.41      4.26 o 
   2   3  12        0.21       -3.78      4.16 o 
   3   3  12       99.84       99.44      5.32 o 
   4   3  12       40.67       41.65      4.75 o 
   5   3  12        2.89       -3.69      3.69 o 
   6   3  12        0.03       -2.79      3.48 o 
 -11   4  12       10.97        6.65      4.05 o 
 -10   4  12        0.83       -3.57      3.57 o 
  -9   4  12       10.82        8.30      4.15 o 
  -8   4  12       75.16       71.65      5.01 o 
  -7   4  12        8.86        8.39      3.76 o 
  -6   4  12        0.64       -0.79      3.13 o 
  -5   4  12       58.84       65.06      4.43 o 
  -4   4  12       21.88       20.98      3.05 o 
  -3   4  12       57.70       51.23      3.52 o 
  -2   4  12        0.52       -2.17      2.17 o 
  -1   4  12        2.51       -1.78      2.58 o 
   0   4  12        2.05       -2.60      2.60 o 
   1   4  12       29.98       27.90      6.99 o 
   2   4  12        0.05       -0.85      3.61 o 
   3   4  12        6.57        4.78      3.77 o 
   4   4  12       41.15       41.30      4.98 o 
   5   4  12        0.09       -3.93      3.93 o 
  -9   5  12        1.55       -0.86      3.92 o 
  -8   5  12        2.37        7.42      6.40 o 
  -7   5  12        1.76        1.90      4.22 o 
  -6   5  12       10.09        6.60      3.92 o 
  -5   5  12        2.86       -3.55      3.55 o 
  -4   5  12        4.73        1.49      3.49 o 
  -3   5  12        1.82       -1.42      3.41 o 
  -2   5  12       24.82       13.83      3.96 o 
  -1   5  12        0.38       -5.15      5.15 o 
   0   5  12        1.62       -0.34      3.58 o 
   1   5  12       26.80       32.57      5.81 o 
   2   5  12        0.00        0.52      3.85 o 
   3   5  12        5.26       -0.63      3.95 o 
  -6   6  12        4.56        3.17      5.41 o 
  -5   6  12        0.18       -5.41      5.41 o 
  -4   6  12        2.04       -3.30      5.54 o 
  -3   6  12        2.19       -2.11      5.81 o 
 -13   1  13        8.52        6.82      4.08 o 
 -12   1  13        2.46       -0.70      3.49 o 
 -11   1  13       22.77       20.19      3.30 o 
 -10   1  13        3.69        2.68      2.78 o 
  -9   1  13       34.26       39.63      3.45 o 
  -8   1  13        0.65       -2.26      2.56 o 
  -7   1  13       33.09       37.14      3.20 o 
  -6   1  13        1.89        3.06      2.53 o 
  -5   1  13       79.64       78.23      4.35 o 
  -4   1  13       27.29       31.27      2.98 o 
  -3   1  13        0.09       -1.66      2.94 o 
  -2   1  13        0.40       -2.84      2.84 o 
  -1   1  13        2.63        3.61      3.08 o 
   0   1  13        8.77       10.16      3.48 o 
   1   1  13       29.73       34.57      3.26 o 
   2   1  13       27.10       32.04      3.32 o 
   3   1  13        3.14        5.45      2.80 o 
   4   1  13      137.33      140.06      4.08 o 
   5   1  13        3.57       -1.73      2.49 o 
   6   1  13       20.46       23.34      3.63 o 
   7   1  13        0.03       -3.05      3.05 o 
 -13   2  13        0.83       -3.92      3.92 o 
 -12   2  13       22.94       17.71      4.19 o 
 -11   2  13       29.67       35.77      5.01 o 
 -10   2  13        7.77        7.88      3.87 o 
  -9   2  13        1.06        0.21      2.54 o 
  -8   2  13       33.86       40.25      3.83 o 
  -7   2  13       14.57       13.38      2.84 o 
  -6   2  13      289.80      273.62      9.88 o 
  -5   2  13       49.02       53.21      3.39 o 
  -4   2  13        3.36        0.72      2.42 o 
  -3   2  13        9.54       11.56      3.50 o 
  -2   2  13       20.37       27.19      3.73 o 
  -1   2  13        0.04       -2.38      2.38 o 
   0   2  13       79.03       71.31      3.68 o 
   1   2  13       97.43       95.04      3.94 o 
   2   2  13       39.57       44.47      3.57 o 
   3   2  13        5.67        3.98      2.76 o 
   4   2  13       51.73       54.36      4.06 o 
   5   2  13       10.01       11.02      4.35 o 
   6   2  13        1.35       -3.85      3.85 o 
 -12   3  13        7.73        0.95      4.01 o 
 -11   3  13        4.77        4.32      7.32 o 
 -10   3  13       15.81       15.43      4.23 o 
  -9   3  13        9.52        8.35      4.95 o 
  -8   3  13        0.05       -2.26      3.89 o 
  -7   3  13       10.11        6.43      3.59 o 
  -6   3  13       33.37       28.19      3.20 o 
  -5   3  13        9.59        8.09      2.78 o 
  -4   3  13       11.62       20.41      3.94 o 
  -3   3  13        2.70       -0.59      3.08 o 
  -2   3  13       15.93       17.75      3.58 o 
  -1   3  13        0.06       -1.49      2.61 o 
   0   3  13       62.35       66.28      4.02 o 
   1   3  13      100.41       89.59      7.71 o 
   2   3  13        1.91       -0.62      2.81 o 
   3   3  13       46.53       48.27      5.32 o 
   4   3  13      113.94      112.92      5.87 o 
   5   3  13        2.05       -3.83      3.83 o 
 -11   4  13       12.91       14.62      4.65 o 
 -10   4  13        0.01       -4.35      4.35 o 
  -9   4  13        8.32        3.76      3.83 o 
  -8   4  13        5.17       -2.29      3.76 o 
  -7   4  13        0.72       -3.24      3.40 o 
  -6   4  13       55.26       50.97      4.65 o 
  -5   4  13       40.86       44.79      4.88 o 
  -4   4  13        3.37        3.66      2.76 o 
  -3   4  13       14.34        8.97      3.68 o 
  -2   4  13       16.83       21.40      3.19 o 
  -1   4  13        0.34       -1.59      2.76 o 
   0   4  13       10.56        7.99      3.10 o 
   1   4  13        0.09       -3.51      3.52 o 
   2   4  13        2.71       -3.65      3.65 o 
   3   4  13       23.91       26.76      5.08 o 
   4   4  13       38.07       45.90      5.45 o 
  -8   5  13        0.19       -3.77      3.77 o 
  -7   5  13        2.11        2.84      4.01 o 
  -6   5  13        2.53       -0.87      6.07 o 
  -5   5  13        1.31       -3.55      3.55 o 
  -4   5  13        1.23       -2.25     10.29 o 
  -3   5  13       15.06       12.93      5.41 o 
  -2   5  13       21.15       18.74      6.20 o 
  -1   5  13        0.18       -2.84      3.66 o 
   0   5  13        2.27       -7.66      8.31 o 
   1   5  13       28.72       22.03      4.68 o 
   2   5  13       18.06        8.34      5.48 o 
 -13   0  14        5.71        3.36      5.01 o 
 -12   0  14       15.82       21.08      4.10 o 
 -11   0  14       54.55       52.27      4.95 o 
 -10   0  14      122.23      109.71      5.08 o 
  -9   0  14        1.84        1.44      3.21 o 
  -8   0  14       35.64       42.41      4.04 o 
  -7   0  14       33.65       37.64      3.89 o 
  -6   0  14        1.22       -2.34      2.82 o 
  -5   0  14      209.13      182.62      5.20 o 
  -4   0  14      164.73      162.85      7.79 o 
  -3   0  14       40.66       41.17      5.54 o 
  -2   0  14       49.49       57.41      5.67 o 
  -1   0  14       30.13       35.37      5.28 o 
   0   0  14        0.84        0.66      4.22 o 
   1   0  14       84.44       84.72      6.60 o 
   2   0  14       46.77       55.82      6.60 o 
   3   0  14      299.97      282.58      7.46 o 
   4   0  14      182.64      179.76      6.67 o 
   5   0  14        6.62        8.48      4.09 o 
   6   0  14        0.01       -4.01      4.01 o 
 -13   1  14        8.74        7.53      4.21 o 
 -12   1  14        0.31       -2.43      4.75 o 
 -11   1  14       28.48       29.45      3.60 o 
 -10   1  14        7.27        5.41      3.08 o 
  -9   1  14        1.04       -1.71      2.64 o 
  -8   1  14       20.97       20.86      3.54 o 
  -7   1  14        0.36       -2.44      2.44 o 
  -6   1  14        0.31        0.59      2.45 o 
  -5   1  14       32.93       32.59      3.12 o 
  -4   1  14        2.77        2.48      3.03 o 
  -3   1  14        0.21       -2.61      2.93 o 
  -2   1  14      107.88      105.28      4.76 o 
  -1   1  14      115.34      108.75      4.81 o 
   0   1  14        1.81        6.11      3.31 o 
   1   1  14       11.14       17.55      4.79 o 
   2   1  14        2.05        3.21      2.92 o 
   3   1  14        0.04       -0.06      2.90 o 
   4   1  14        2.31        1.94      2.99 o 
   5   1  14        1.07        1.00      3.71 o 
   6   1  14        5.99        3.89      3.01 o 
 -12   2  14        4.08        6.26      4.05 o 
 -11   2  14       31.00       30.04      5.41 o 
 -10   2  14       59.38       63.07      4.80 o 
  -9   2  14        0.00       -0.02      2.84 o 
  -8   2  14        1.64       -2.53      2.53 o 
  -7   2  14        8.31       11.54      3.47 o 
  -6   2  14        7.41        6.38      2.81 o 
  -5   2  14        2.33        2.87      2.42 o 
  -4   2  14        0.57       -0.70      3.70 o 
  -3   2  14       14.34       16.10      3.41 o 
  -2   2  14        3.39        0.73      3.08 o 
  -1   2  14       15.49       20.44      3.64 o 
   0   2  14        3.86        4.01      2.96 o 
   1   2  14       23.23       26.96      3.48 o 
   2   2  14        0.20       -2.90      2.90 o 
   3   2  14       18.20       25.79      3.57 o 
   4   2  14       25.35       25.76      3.66 o 
   5   2  14        1.24       -3.96      3.96 o 
 -12   3  14        0.31       -3.30      5.94 o 
 -11   3  14        0.08        1.15      4.06 o 
 -10   3  14       30.22       37.33      4.94 o 
  -9   3  14       21.45       21.29      4.41 o 
  -8   3  14        0.05       -2.11      3.64 o 
  -7   3  14        4.90       14.08      3.32 o 
  -6   3  14        7.10       10.46      3.06 o 
  -5   3  14       68.21       71.37      3.78 o 
  -4   3  14        0.02       -0.08      3.41 o 
  -3   3  14       41.49       45.02      6.99 o 
  -2   3  14       39.00       51.16      4.53 o 
  -1   3  14        0.96        2.18      2.84 o 
   0   3  14       21.09       23.09      3.43 o 
   1   3  14        1.94       -1.31      2.99 o 
   2   3  14        1.20       -2.44      2.79 o 
   3   3  14       21.87       27.28      4.84 o 
   4   3  14       56.83       59.21      5.34 o 
 -10   4  14        0.48       -4.23      4.23 o 
  -9   4  14        0.74       -3.53      4.88 o 
  -8   4  14        9.79        8.84      4.11 o 
  -7   4  14       20.37       22.08      4.38 o 
  -6   4  14       18.43       15.64     12.73 o 
  -5   4  14        1.11        1.78      4.16 o 
  -4   4  14        1.35       -2.78      3.50 o 
  -3   4  14        9.31       12.66      3.87 o 
  -2   4  14        6.66        3.16      3.54 o 
  -1   4  14       14.83       10.22      3.16 o 
   0   4  14        9.04        5.63      3.83 o 
   1   4  14        1.66       -5.41      5.41 o 
   2   4  14        0.87       -3.80      3.80 o 
   3   4  14       11.09        9.02      8.18 o 
  -7   5  14        0.18       -2.42      4.06 o 
  -6   5  14        0.22       -0.76      4.68 o 
  -5   5  14        7.67        7.47     10.23 o 
  -4   5  14        2.92        8.58      5.54 o 
  -3   5  14        9.65        8.18      5.54 o 
  -2   5  14       10.57       -3.04      6.07 o 
  -1   5  14        1.46        1.20      3.74 o 
   0   5  14        1.29       -0.74      4.02 o 
 -12   1  15        0.85       -1.82      3.70 o 
 -11   1  15        5.96        6.15      3.24 o 
 -10   1  15        0.58       -2.77      2.77 o 
  -9   1  15       19.16       14.03      3.35 o 
  -8   1  15        3.35        6.15      2.90 o 
  -7   1  15       10.49       10.31      2.84 o 
  -6   1  15        0.19       -2.46      2.46 o 
  -5   1  15       10.49       11.57      7.26 o 
  -4   1  15       17.62       19.69      3.53 o 
  -3   1  15       13.02       15.21      3.70 o 
  -2   1  15       38.54       48.94      4.62 o 
  -1   1  15        0.87        1.22      3.48 o 
   0   1  15        0.19       -0.89      5.41 o 
   1   1  15        0.00       -1.57      4.22 o 
   2   1  15       62.16       61.73      4.76 o 
   3   1  15        8.13        8.15      2.97 o 
   4   1  15        0.35       -3.49      3.49 o 
 -12   2  15        2.31       -4.04      4.95 o 
 -11   2  15       30.31       27.03      5.34 o 
 -10   2  15       63.30       64.69      4.94 o 
  -9   2  15        2.22        0.63      2.92 o 
  -8   2  15        0.11        0.70      2.67 o 
  -7   2  15       48.84       44.08      3.65 o 
  -6   2  15       32.90       35.78      3.40 o 
  -5   2  15       15.04       10.53      3.73 o 
  -4   2  15        0.56        0.46      5.21 o 
  -3   2  15        4.58        3.10      3.36 o 
  -2   2  15       65.89       63.10      4.52 o 
  -1   2  15      227.19      215.75      6.43 o 
   0   2  15        6.32        1.31      3.00 o 
   1   2  15        6.07        2.47      3.44 o 
   2   2  15        3.63        2.15      3.08 o 
   3   2  15        6.08        7.42      3.22 o 
   4   2  15        6.66        9.72      3.51 o 
 -11   3  15        0.26       -3.38      6.07 o 
 -10   3  15       58.88       58.01      5.22 o 
  -9   3  15       15.90       23.00      5.81 o 
  -8   3  15       30.19       46.56     10.89 o 
  -7   3  15      216.39      194.26      8.46 o 
  -6   3  15        2.34        6.11      3.08 o 
  -5   3  15       18.04       17.29      4.09 o 
  -4   3  15       41.22       52.88      6.27 o 
  -3   3  15        0.38       -3.31      3.31 o 
  -2   3  15        7.35       11.59      3.77 o 
  -1   3  15        0.28       -2.79      3.32 o 
   0   3  15       11.54        5.46      3.16 o 
   1   3  15        0.10        0.13      2.93 o 
   2   3  15        4.48        3.64      6.53 o 
   3   3  15        3.02        0.53      4.32 o 
  -9   4  15        1.27       -2.19      4.35 o 
  -8   4  15        4.45       -1.91      3.92 o 
  -7   4  15       18.63       13.20      9.30 o 
  -6   4  15        5.57        0.66      3.83 o 
  -5   4  15        1.32        0.66      5.28 o 
  -4   4  15       18.38       22.17      4.28 o 
  -3   4  15        0.72       -2.34      3.59 o 
  -2   4  15        3.14       -2.02      6.40 o 
  -1   4  15        0.26       -2.88      3.93 o 
   0   4  15        0.17       -3.12      3.90 o 
   1   4  15        5.48        1.51      4.34 o 
 -12   0  16        0.90        0.56      3.87 o 
 -11   0  16        0.41       -2.00      3.81 o 
 -10   0  16       15.25       11.67      5.87 o 
  -9   0  16        0.04       -1.65      3.49 o 
  -8   0  16       52.15       52.84      4.75 o 
  -7   0  16      108.57       98.27      4.92 o 
  -6   0  16       14.70        7.26      5.67 o 
  -5   0  16        0.32        4.49      5.28 o 
  -4   0  16       80.70       67.04      6.47 o 
  -3   0  16        5.90        5.28      5.01 o 
  -2   0  16       14.86        9.50      5.28 o 
  -1   0  16       10.45       11.35      5.67 o 
   0   0  16        3.07        4.09      5.15 o 
   1   0  16       89.85       84.86      7.39 o 
   2   0  16       16.57       17.16      6.07 o 
   3   0  16       67.40       66.38      7.52 o 
 -12   1  16        6.26        4.22      3.42 o 
 -11   1  16        4.61        5.84      3.25 o 
 -10   1  16        6.94        9.99      3.16 o 
  -9   1  16        0.56       -2.71      2.71 o 
  -8   1  16        2.16        1.73      2.92 o 
  -7   1  16        0.37       -1.46      2.76 o 
  -6   1  16        4.99        5.42      4.55 o 
  -5   1  16        0.89        4.47      3.54 o 
  -4   1  16        0.01       -1.60      3.50 o 
  -3   1  16        6.30        8.26      3.59 o 
  -2   1  16       81.70       76.05      4.76 o 
  -1   1  16      177.57      179.17      8.51 o 
   0   1  16       14.49       19.71      4.25 o 
   1   1  16        2.92       -2.40      3.53 o 
   2   1  16        7.96       12.63      4.10 o 
   3   1  16        4.69        2.35      3.32 o 
 -11   2  16        4.71        2.58      4.09 o 
 -10   2  16       29.81       28.40      4.66 o 
  -9   2  16        0.24       -2.93      2.93 o 
  -8   2  16       15.55       18.58      5.20 o 
  -7   2  16       14.80        9.82      3.15 o 
  -6   2  16        1.90       -3.48      3.48 o 
  -5   2  16       13.47       18.19      4.00 o 
  -4   2  16        0.09        1.00      5.41 o 
  -3   2  16        9.19       12.08      3.87 o 
  -2   2  16        4.57        0.35      3.73 o 
  -1   2  16       81.23       88.39      5.08 o 
   0   2  16       22.26       21.82      4.20 o 
   1   2  16        7.65        8.82      3.46 o 
   2   2  16        0.20       -0.57      3.09 o 
 -10   3  16       37.07       42.35      4.94 o 
  -9   3  16        7.48        5.18      4.01 o 
  -8   3  16      110.35      101.20      7.06 o 
  -7   3  16      293.02      276.31     17.55 o 
  -6   3  16        4.06       -3.13      4.04 o 
  -5   3  16       43.33       45.93      4.99 o 
  -4   3  16       14.92        5.69      3.87 o 
  -3   3  16        1.64        0.04      3.50 o 
  -2   3  16       39.92       38.69      4.52 o 
  -1   3  16       47.28       47.36      4.85 o 
   0   3  16        0.45       -0.50      3.33 o 
   1   3  16        5.67        3.50      3.72 o 
  -7   4  16       13.72        2.04      4.24 o 
  -6   4  16       17.71       20.06      6.47 o 
  -5   4  16        0.34       -2.51      5.28 o 
  -4   4  16        1.90       -3.87      3.87 o 
  -3   4  16        0.91       -0.57      3.81 o 
  -2   4  16       20.09       20.19      4.43 o 
  -1   4  16        5.66        1.58      5.67 o 
 -11   1  17        4.28        3.15      4.25 o 
 -10   1  17        4.95        5.16      4.54 o 
  -9   1  17        2.63        2.60      3.19 o 
  -8   1  17        8.44       10.07      3.46 o 
  -7   1  17       36.87       37.43      4.84 o 
  -6   1  17       29.15       23.32      4.41 o 
  -5   1  17        7.90        2.38      3.78 o 
  -4   1  17        0.47        2.90      3.83 o 
  -3   1  17       12.31       24.01      4.10 o 
  -2   1  17        4.81       13.99      4.82 o 
  -1   1  17       45.64       51.36      5.18 o 
   0   1  17       49.25       50.74      5.18 o 
   1   1  17        2.27        4.31      4.05 o 
   2   1  17       60.61       61.64      5.59 o 
 -10   2  17        1.55        0.56      4.13 o 
  -9   2  17        0.10       -1.87      3.32 o 
  -8   2  17       25.97       19.15      3.54 o 
  -7   2  17        5.86        4.36      4.17 o 
  -6   2  17       10.74       15.30      4.37 o 
  -5   2  17        0.35       -1.84      4.82 o 
  -4   2  17        2.11       -2.38      3.73 o 
  -3   2  17        0.16       -1.53      3.78 o 
  -2   2  17       29.75       37.36      4.79 o 
  -1   2  17       28.22       34.78      4.67 o 
   0   2  17        0.84       -3.72      3.72 o 
   1   2  17        2.27        6.07      6.00 o 
  -8   3  17        9.00       17.68      7.26 o 
  -7   3  17        6.96        6.73      5.94 o 
  -6   3  17        0.06       -0.51      4.05 o 
  -5   3  17        7.04        0.11      3.81 o 
  -4   3  17        5.27        1.93      3.91 o 
  -3   3  17        0.00       -0.31      3.87 o 
  -2   3  17        2.24        9.12      4.19 o 
  -1   3  17       11.63       -0.18      6.40 o 
  -9   0  18        0.22       -3.70      5.54 o 
  -8   0  18        0.09       -2.51      5.67 o 
  -7   0  18       58.12       40.78      6.73 o 
  -6   0  18       26.62       19.27      6.33 o 
  -5   0  18        7.73        9.77      5.94 o 
  -4   0  18       41.21       45.00      6.99 o 
  -3   0  18       12.77       23.36      6.07 o 
  -2   0  18        1.56        3.17      5.81 o 
  -1   0  18       27.96       31.14      6.73 o 
   0   0  18        6.04        5.15      5.81 o 
  -9   1  18        4.68       -0.97      3.91 o 
  -8   1  18        0.66        2.20      4.10 o 
  -7   1  18        2.88        2.22      4.34 o 
  -6   1  18        2.24       -3.20      4.09 o 
  -5   1  18        2.85        7.34      4.20 o 
  -4   1  18        0.12        1.39      4.11 o 
  -3   1  18       40.32       51.47      5.23 o 
  -2   1  18        1.43        0.76      4.15 o 
  -1   1  18        2.81        5.04      4.43 o 
   0   1  18        0.58        4.04      6.93 o 
  -8   2  18        2.57       -0.53      4.20 o 
  -7   2  18        5.65        5.54      4.48 o 
  -6   2  18        0.46        5.28      5.74 o 
  -5   2  18        8.95        9.08      4.34 o 
  -4   2  18       26.11       28.74      4.76 o 
  -3   2  18       14.77       20.94      5.61 o 
  -2   2  18        0.05       -4.09      4.09 o 
  -6   1  19        0.01        0.05      4.29 o 
  -5   1  19       11.94        6.97      4.38 o 
  -4   1  19        0.42        6.19      4.32 o 
                                                 
